# Supplementary material for: PRDX6 controls multiple sclerosis by suppressing inflammation and blood brain barrier disruption
Source: Oncotarget. 2015 Aug 17;6(25):20875–84. doi: 10.18632/oncotarget.5205 (PMC4673236; doi:10.18632/oncotarget.5205)
Supplement: Supplementary file 2 [file oncotarget-06-20875-s002.xlsx]

## Sheet: EAE (2) vs Control (1)
S1_Dataset. DNA microarray raw data - EAE mouse model (2) vs control mouse (1)
Probe ID	Ref Seq Accession	Gene Symbol	Entrez Gene ID	2/1.fc	Gene Name
A_52_P638459	NM_013653	Ccl5	20304	117.372	chemokine (C-C motif) ligand 5
A_55_P2171116	NM_001145953	Lgals3	16854	81.6245	lectin, galactose binding, soluble 3
A_55_P2181738	NM_013590	Lyz1	17110	61.048	lysozyme 1
A_55_P2081164	NM_001169153	Cd300lf	246746	50.8358	CD300 antigen like family member F
A_52_P343306	NM_010378	H2-Aa	14960	45.7452	histocompatibility 2, class II antigen A, alpha
A_51_P284608	NM_001042605	Cd74	16149	45.0902	CD74 antigen (invariant polypeptide of major histocompatibility complex, class II antigen-associated)
A_51_P151126	NM_013706	Cd52	23833	44.0505	CD52 antigen
A_55_P2156731	NM_010382	H2-Eb1	14969	40.0057	histocompatibility 2, class II antigen E beta
A_66_P112305	NM_053214	Myo1f	17916	34.9109	myosin IF
A_66_P125389	NM_001101475	F830016B08Rik	240328	34.4422	RIKEN cDNA F830016B08 gene
A_51_P390538	NM_010821	Mpeg1	17476	34.0212	macrophage expressed gene 1
A_55_P1962747	NM_207105	H2-Ab1	14961	33.2668	histocompatibility 2, class II antigen A, beta 1
A_55_P2146560	NM_207105	H2-Ab1	14961	32.3177	histocompatibility 2, class II antigen A, beta 1
A_55_P1978424	NM_007536	Bcl2a1d	12047	30.6927	B cell leukemia/lymphoma 2 related protein A1d
A_55_P2016034	NM_001033207	Nlrc5	434341	29.1569	NLR family, CARD domain containing 5
A_55_P1962937	NM_001272078	Trem2	83433	28.3394	triggering receptor expressed on myeloid cells 2
A_55_P2070869	NM_008491	Lcn2	16819	27.0431	lipocalin 2
A_51_P110301	NM_009778	C3	12266	26.4073	complement component 3
A_55_P2024888	NM_001267695	Ctss	13040	26.1388	cathepsin S
A_51_P261517	NM_011662	Tyrobp	22177	25.8925	TYRO protein tyrosine kinase binding protein
A_55_P2062246	NM_001145164	Tgtp2	100039796	22.747	T cell specific GTPase 2
A_51_P112355	NM_018738	Igtp	16145	21.3554	interferon gamma induced GTPase
A_51_P102789	NM_007574	C1qc	12262	20.8158	complement component 1, q subcomponent, C chain
A_55_P1997696	NM_025806	Plbd1	66857	20.7446	phospholipase B domain containing 1
A_55_P2097279	NM_011095	Lilrb3	18733	20.4692	leukocyte immunoglobulin-like receptor, subfamily B (with TM and ITIM domains), member 3
A_55_P2133195	NM_001033767	Gm4951	240327	19.8358	predicted gene 4951
A_55_P1960053	NM_001042489	Hvcn1	74096	18.7545	hydrogen voltage-gated channel 1
A_55_P1975560	NM_008329	Ifi204	15951	18.0315	interferon activated gene 204
A_55_P1997766	NM_001102405	Acp5	11433	17.8819	acid phosphatase 5, tartrate resistant
A_51_P465350	NM_010745	Ly86	17084	17.7191	lymphocyte antigen 86
A_51_P369803	NM_013585	Psmb9	16912	17.6801	proteasome (prosome, macropain) subunit, beta type 9 (large multifunctional peptidase 2)
A_55_P2002757	NM_008528	Blnk	17060	17.502	B cell linker
A_55_P1984886	NM_011827	Hcst	23900	17.146	hematopoietic cell signal transducer
A_51_P377452	NM_008677	Ncf4	17972	16.6803	neutrophil cytosolic factor 4
A_55_P2037608	NM_001102405	Acp5	11433	16.5262	acid phosphatase 5, tartrate resistant
A_55_P1955015	NM_178440	Myo1g	246177	16.0022	myosin IG
A_55_P2036567	NM_011691	Vav1	22324	15.4384	vav 1 oncogene
A_51_P198434	NM_001001892	H2-K1	14972	14.5909	histocompatibility 2, K1, K region
A_51_P129012	NM_009735	B2m	12010	14.2445	beta-2 microglobulin
A_51_P401668	NM_010686	Laptm5	16792	14.1395	lysosomal-associated protein transmembrane 5
A_55_P2049647	NM_001001892	H2-K1	14972	14.1154	histocompatibility 2, K1, K region
A_55_P2372228		A430104N18Rik	78591	13.9145	RIKEN cDNA A430104N18 gene
A_55_P2232057	NR_045719	AU022793	105976	13.5542	expressed sequence AU022793
A_52_P90363	NM_029803	Ifi27l2a	76933	13.4703	interferon, alpha-inducible protein 27 like 2A
A_51_P316042	NM_175362	Card11	108723	13.4385	caspase recruitment domain family, member 11
A_55_P2472435	NM_018734	Gbp3	55932	13.2516	guanylate binding protein 3
A_51_P400543	NM_019467	Aif1	11629	13.2268	allograft inflammatory factor 1
A_55_P2180415	NM_001110320	Cd72	12517	13.005	CD72 antigen
A_51_P237754	NM_010398	H2-T23	15040	12.7227	histocompatibility 2, T region locus 23
A_55_P1978506	NM_023124	H2-Q8	15019	12.6894	histocompatibility 2, Q region locus 8
A_51_P262171	NM_008326	Irgm1	15944	12.6471	immunity-related GTPase family M member 1
A_55_P1998943	NM_145211	Oas1a	246730	12.3772	2'-5' oligoadenylate synthetase 1A
A_51_P259296	NM_008509	Lpl	16956	12.3016	lipoprotein lipase
A_55_P1956130				12.2184
A_51_P154842	NM_145153	Oas1f	243262	12.105	2'-5' oligoadenylate synthetase 1F
A_65_P19395	NM_010380	H2-D1	14964	12.005	histocompatibility 2, D region locus 1
A_55_P2002103	NM_001142701	Hmha1	70719	12.0029	histocompatibility (minor) HA-1
A_55_P1978511	NM_010394	H2-Q7	15018	11.9871	histocompatibility 2, Q region locus 7
A_55_P2078633	NM_009780	C4b	12268	11.7433	complement component 4B (Chido blood group)
A_55_P2066230	NM_001172117	Hck	15162	11.6784	hemopoietic cell kinase
A_52_P180373	NM_010821	Mpeg1	17476	11.6352	macrophage expressed gene 1
A_55_P1980548				11.4701
A_55_P1961943		Cd68	12514	11.2963	CD68 antigen
A_55_P2183438	NM_001111022	Runx1	12394	11.2637	runt related transcription factor 1
A_55_P2125049	NM_001199967	Gm11127	100529082	11.1897	predicted gene 11127
A_55_P2045916				11.1592
A_55_P2027653	NM_001037727	Arhgap25	232201	11.1263	Rho GTPase activating protein 25
A_51_P405476	NM_010185	Fcer1g	14127	11.0064	Fc receptor, IgE, high affinity I, gamma polypeptide
A_65_P13209	NM_009983	Ctsd	13033	10.8904	cathepsin D
A_52_P13815	NM_010686	Laptm5	16792	10.8119	lysosomal-associated protein transmembrane 5
A_55_P2097828	NM_022024	Gmfg	63986	10.7923	glia maturation factor, gamma
A_55_P2276224		9330175E14Rik	320377	10.7892	RIKEN cDNA 9330175E14 gene
A_51_P105124	NM_183168	P2ry6	233571	10.7292	pyrimidinergic receptor P2Y, G-protein coupled, 6
A_51_P185906	NM_025659	Abi3	66610	10.6306	ABI gene family, member 3
A_55_P2051334	NR_004446	H2-K2	630499	10.6166	histocompatibility 2, K region locus 2
A_55_P2015363	NM_023143	C1ra	50909	10.5104	complement component 1, r subcomponent A
A_51_P359636	NM_011150	Lgals3bp	19039	10.4933	lectin, galactoside-binding, soluble, 3 binding protein
A_55_P2152566	NM_175397	Sp110	109032	10.4474	Sp110 nuclear body protein
A_55_P1981494		H2-Bl	14963	10.3818	histocompatibility 2, blastocyst
A_55_P1978465	NR_051981	H2-Q5	15016	10.3429	histocompatibility 2, Q region locus 5
A_51_P351860	NM_009777	C1qb	12260	10.2921	complement component 1, q subcomponent, beta polypeptide
A_55_P1985623	NM_029600	Abcc3	76408	10.1885	ATP-binding cassette, sub-family C (CFTR/MRP), member 3
A_51_P384629	NM_009983	Ctsd	13033	10.1344	cathepsin D
A_51_P256202	NM_022325	Ctsz	64138	10.0043	cathepsin Z
A_52_P51078	NM_007801	Ctsh	13036	9.95978	cathepsin H
A_55_P1962946	NM_011518	Syk	20963	9.7184	spleen tyrosine kinase
A_55_P2017418	NM_009888	Cfh	12628	9.66979	complement component factor h
A_55_P1981455				9.51569
A_55_P1971951	NM_019388	Cd86	12524	9.47544	CD86 antigen
A_55_P2108483				9.4266
A_51_P337125	NM_010566	Inpp5d	16331	9.19018	inositol polyphosphate-5-phosphatase D
A_55_P2038452				9.18607
A_51_P253547	NM_009984	Ctsl	13039	9.10253	cathepsin L
A_55_P2025008	NM_001042489	Hvcn1	74096	9.0332	hydrogen voltage-gated channel 1
A_66_P114333	NM_205823	Tlr12	384059	8.92169	toll-like receptor 12
A_51_P384318	NM_023143	C1ra	50909	8.75471	complement component 1, r subcomponent A
A_55_P2069306	NM_011206	Ptpn18	19253	8.69798	protein tyrosine phosphatase, non-receptor type 18
A_55_P1979341	NM_007806	Cyba	13057	8.6956	cytochrome b-245, alpha polypeptide
A_55_P1961270	NM_001110320	Cd72	12517	8.67687	CD72 antigen
A_51_P495780	NM_020568	Plin4	57435	8.65405	perilipin 4
A_51_P400752				8.64659
A_55_P2113210	NM_028195	Cyth4	72318	8.60269	cytohesin 4
A_51_P167292	NM_009892	Chi3l3	12655	8.59506	chitinase 3-like 3
A_51_P193146	NM_028595	Ms4a6c	73656	8.57944	membrane-spanning 4-domains, subfamily A, member 6C
A_55_P2085142	NM_001204233	Spp1	20750	8.54947	secreted phosphoprotein 1
A_52_P52303	NM_001131020	Gfap	14580	8.51528	glial fibrillary acidic protein
A_55_P1998416	NM_001271676	Ifi47	15953	8.43431	interferon gamma inducible protein 47
A_55_P2102181				8.36329
A_52_P199614	NM_001146022	Wdfy4	545030	8.31058	WD repeat and FYVE domain containing 4
A_55_P1966194	NM_019549	Plek	56193	8.29528	pleckstrin
A_55_P2151986	NM_001038664	Gngt2	14710	8.25439	guanine nucleotide binding protein (G protein), gamma transducing activity polypeptide 2
A_55_P2459897	NM_175628	A2m	232345	8.24042	alpha-2-macroglobulin
A_55_P2074085	NM_001077410	Gimap8	243374	8.24001	GTPase, IMAP family member 8
A_55_P2214348		4930469K13Rik	76874	8.18914	RIKEN cDNA 4930469K13 gene
A_55_P2031631	NM_010512	Igf1	16000	8.16116	insulin-like growth factor 1
A_51_P192800	NM_008175	Grn	14824	8.11558	granulin
A_52_P338956	NM_001081169	Aspg	104816	8.10599	asparaginase homolog (S. cerevisiae)
A_51_P219789	NM_010392	H2-Q2	15013	8.03995	histocompatibility 2, Q region locus 2
A_51_P387123	NM_011854	Oasl2	23962	8.0034	2'-5' oligoadenylate synthetase-like 2
A_51_P359603	NM_013566	Itgb7	16421	7.97886	integrin beta 7
A_55_P1970105	NM_013589	Ltbp2	16997	7.82586	latent transforming growth factor beta binding protein 2
A_55_P2091551	NM_146011	Arhgap9	216445	7.80646	Rho GTPase activating protein 9
A_55_P2099560	NM_031159	Apobec1	11810	7.67875	apolipoprotein B mRNA editing enzyme, catalytic polypeptide 1
A_55_P2040838	NM_001166672	Gm14548	100038909	7.67394	predicted gene 14548
A_51_P502456	NR_004446	H2-K2	630499	7.66406	histocompatibility 2, K region locus 2
A_51_P143190	NM_008535	Lyl1	17095	7.63782	lymphoblastomic leukemia 1
A_51_P453111	NM_010422	Hexb	15212	7.56984	hexosaminidase B
A_55_P2008740	NM_010186	Fcgr1	14129	7.5413	Fc receptor, IgG, high affinity I
A_55_P2083411	NM_024444	Cyp4f18	72054	7.51237	cytochrome P450, family 4, subfamily f, polypeptide 18
A_51_P297679	NM_008225	Hcls1	15163	7.50403	hematopoietic cell specific Lyn substrate 1
A_55_P2142222	NR_033450	Serpina3h	546546	7.4676	serine (or cysteine) peptidase inhibitor, clade A, member 3H
A_55_P1980308	NM_019992	Stap1	56792	7.44518	signal transducing adaptor family member 1
A_55_P2157250	NM_010277	Gfap	14580	7.44247	glial fibrillary acidic protein
A_55_P2003414	NM_023125	Kng1	16644	7.39556	kininogen 1
A_51_P359570	NM_010501	Ifit3	15959	7.38983	interferon-induced protein with tetratricopeptide repeats 3
A_52_P515247	NM_007486	Arhgdib	11857	7.38611	Rho, GDP dissociation inhibitor (GDI) beta
A_55_P2169356	XM_001000891			7.37478
A_55_P2007964	NM_009987	Cx3cr1	13051	7.37423	chemokine (C-X3-C) receptor 1
A_52_P51429	NM_153551	Dennd1c	70785	7.36494	DENN/MADD domain containing 1C
A_55_P2054362	NM_009987	Cx3cr1	13051	7.34992	chemokine (C-X3-C) receptor 1
A_55_P2079561	NM_011090	Lilra6	18726	7.23166	leukocyte immunoglobulin-like receptor, subfamily A (with TM domain), member 6
A_51_P171999	NM_009696	Apoe	11816	7.16718	apolipoprotein E
A_55_P1972872	NM_001005858	I830012O16Rik	667370	7.12781	RIKEN cDNA I830012O16 gene
A_55_P2025078	NM_001037859	Csf1r	12978	7.05296	colony stimulating factor 1 receptor
A_51_P204080	NM_013820	Hk2	15277	6.99777	hexokinase 2
A_55_P1975370	NM_007469	Apoc1	11812	6.91627	apolipoprotein C-I
A_55_P1962404	NM_201410	Ugt1a6b	394435	6.71954	UDP glucuronosyltransferase 1 family, polypeptide A6B
A_52_P431615	XM_001000891	Gm1966	434223	6.71324	predicted gene 1966
A_52_P495869	NM_010658	Mafb	16658	6.7047	v-maf musculoaponeurotic fibrosarcoma oncogene family, protein B (avian)
A_55_P2066116	NM_033601	Bcl3	12051	6.68256	B cell leukemia/lymphoma 3
A_55_P1990944	NM_009807	Casp1	12362	6.67225	caspase 1
A_51_P392687	NM_011701	Vim	22352	6.6591	vimentin
A_51_P447976	NM_001142952	Fam46c	74645	6.65474	family with sequence similarity 46, member C
A_51_P256665	NM_173006	Pon3	269823	6.58391	paraoxonase 3
A_55_P1999364	NM_016879	Krt85	53622	6.49641	keratin 85
A_55_P2114953	NM_011909	Usp18	24110	6.49143	ubiquitin specific peptidase 18
A_55_P2015687	NM_199015	Phf11d	219132	6.46061	PHD finger protein 11D
A_55_P1996973	NM_029000	Gvin1	74558	6.43879	GTPase, very large interferon inducible 1
A_51_P275976	NM_010070	Dok1	13448	6.29688	docking protein 1
A_55_P2086433	NM_145209	Oasl1	231655	6.29065	2'-5' oligoadenylate synthetase-like 1
A_55_P1972481				6.27569
A_55_P2103837	NM_001256005	Gbp4	17472	6.22247	guanylate binding protein 4
A_55_P2166501	NM_009851	Cd44	12505	6.16025	CD44 antigen
A_52_P577748	NM_134152	Lpxn	107321	6.14518	leupaxin
A_51_P474459	NM_007707	Socs3	12702	6.09947	suppressor of cytokine signaling 3
A_55_P2166555	XM_486686	Gm5637	434782	6.07295	predicted pseudogene 5637
A_52_P635338	NM_010194	Fes	14159	6.01614	feline sarcoma oncogene
A_51_P232371	NM_138672	Stab1	192187	6.00793	stabilin 1
A_52_P56751	NM_008879	Lcp1	18826	5.9789	lymphocyte cytosolic protein 1
A_55_P2019719	NM_145227	Oas2	246728	5.91508	2'-5' oligoadenylate synthetase 2
A_52_P212686	NM_146191	Lrrk1	233328	5.91425	leucine-rich repeat kinase 1
A_55_P2140745				5.7933
A_65_P17218	NM_001170853	Mndal	100040462	5.7859	myeloid nuclear differentiation antigen like
A_55_P2156638	NM_001145972	Gpr114	382045	5.72301	G protein-coupled receptor 114
A_55_P1961009	NM_019456	Apbb1ip	54519	5.70164	amyloid beta (A4) precursor protein-binding, family B, member 1 interacting protein
A_55_P2010066	NM_007601	Capn3	12335	5.67655	calpain 3
A_55_P2048418	NM_175088	Mdfic	16543	5.67072	MyoD family inhibitor domain containing
A_55_P1983448	NM_011311	S100a4	20198	5.64238	S100 calcium binding protein A4
A_51_P362066	NM_007695	Chi3l1	12654	5.5779	chitinase 3-like 1
A_55_P2130178	NM_010233	Fn1	14268	5.56128	fibronectin 1
A_55_P2066559	NM_001168693	Endou	19011	5.49455	endonuclease, polyU-specific
A_55_P1984168	NM_007609	Casp4	12363	5.46183	caspase 4, apoptosis-related cysteine peptidase
A_55_P2108837	NM_009448	Tuba1c	22146	5.45315	tubulin, alpha 1C
A_55_P1974577	NM_001271411	Nfam1	74039	5.4489	Nfat activating molecule with ITAM motif 1
A_55_P2096797	NM_001040696	Nlrp1b	637515	5.43939	NLR family, pyrin domain containing 1B
A_55_P2091461	NM_007609	Casp4	12363	5.41992	caspase 4, apoptosis-related cysteine peptidase
A_55_P2051414	NM_009465	Axl	26362	5.4108	AXL receptor tyrosine kinase
A_55_P2085905	NM_008486	Anpep	16790	5.38127	alanyl (membrane) aminopeptidase
A_55_P2052834	NM_010734	Lst1	16988	5.37579	leukocyte specific transcript 1
A_52_P365011	NM_010194	Fes	14159	5.36995	feline sarcoma oncogene
A_51_P411271	NM_010902	Nfe2l2	18024	5.36218	nuclear factor, erythroid derived 2, like 2
A_51_P108020	NM_001029929	Zmynd15	574428	5.34507	zinc finger, MYND-type containing 15
A_55_P2185605	NM_007649	Cd48	12506	5.31019	CD48 antigen
A_55_P2048607	NM_017370	Hp	15439	5.28073	haptoglobin
A_51_P421140	NM_026473	Tubb6	67951	5.27615	tubulin, beta 6 class V
A_55_P2064547		Tuba1c	22146	5.26957	tubulin, alpha 1C
A_52_P637172	NM_029011	Pyroxd2	74580	5.24389	pyridine nucleotide-disulphide oxidoreductase domain 2
A_55_P1988202	NM_001045481	Ifi203	15950	5.21452	interferon activated gene 203
A_52_P507382	NM_019449	Unc93b1	54445	5.20489	unc-93 homolog B1 (C. elegans)
A_55_P2038757	NM_133754	Fblim1	74202	5.18145	filamin binding LIM protein 1
A_52_P322141	NM_001081291	Ccdc88b	78317	5.1421	coiled-coil domain containing 88B
A_52_P110070	NR_033596	5730416F02Rik	70550	5.09941	capping protein (actin filament), gelsolin-like pseudogene
A_55_P2061064	NM_011820	Ggt5	23887	5.09871	gamma-glutamyltransferase 5
A_51_P514712	NM_001039530	Parp14	547253	5.09649	poly (ADP-ribose) polymerase family, member 14
A_55_P1952882		Cyp4f18	72054	5.09209	cytochrome P450, family 4, subfamily f, polypeptide 18
A_55_P2115442	NM_053109	Clec2d	93694	5.00678	C-type lectin domain family 2, member d
A_55_P2011084				4.99398
A_55_P2008987	NM_009890	Ch25h	12642	4.9825	cholesterol 25-hydroxylase
A_55_P2000062	NM_008390	Irf1	16362	4.96959	interferon regulatory factor 1
A_55_P1966731	NM_001045481	Ifi203	15950	4.95685	interferon activated gene 203
A_52_P599264	NM_175088	Mdfic	16543	4.94331	MyoD family inhibitor domain containing
A_52_P665675	NM_013454	Abca1	11303	4.92088	ATP-binding cassette, sub-family A (ABC1), member 1
A_55_P2130970	NM_001163576	Parp10	671535	4.89652	poly (ADP-ribose) polymerase family, member 10
A_51_P401987	NM_019432	Tmem37	170706	4.89074	transmembrane protein 37
A_55_P2039416	NM_001161845	Sgk1	20393	4.8902	serum/glucocorticoid regulated kinase 1
A_55_P2155504	NM_010693	Lck	16818	4.88976	lymphocyte protein tyrosine kinase
A_55_P2026233	NM_023738	Uba7	74153	4.8892	ubiquitin-like modifier activating enzyme 7
A_52_P535484	NM_029000	Gvin1	74558	4.85076	GTPase, very large interferon inducible 1
A_51_P290074	NM_021272	Fabp7	12140	4.83689	fatty acid binding protein 7, brain
A_55_P2128591	NM_011177	Klk6	19144	4.81275	kallikrein related-peptidase 6
A_51_P366138	NM_008587	Mertk	17289	4.80418	c-mer proto-oncogene tyrosine kinase
A_51_P425048	NM_010392	H2-Q2	15013	4.77566	histocompatibility 2, Q region locus 2
A_51_P240801	NM_028261	Tmem173	72512	4.74301	transmembrane protein 173
A_55_P2021981	NM_009985	Ctsw	13041	4.73824	cathepsin W
A_51_P472726	NM_145978	Pdlim2	213019	4.62839	PDZ and LIM domain 2
A_51_P303217	NM_026754	Ucma	68527	4.61956	upper zone of growth plate and cartilage matrix associated
A_51_P137419	NM_009977	Cst7	13011	4.59767	cystatin F (leukocystatin)
A_51_P444447	NM_007679	Cebpd	12609	4.59329	CCAAT/enhancer binding protein (C/EBP), delta
A_51_P165182	NM_028967	Batf2	74481	4.58679	basic leucine zipper transcription factor, ATF-like 2
A_51_P304170	NM_023386	Rtp4	67775	4.54765	receptor transporter protein 4
A_51_P472249	NM_011405	Slc7a7	20540	4.47865	solute carrier family 7 (cationic amino acid transporter, y+ system), member 7
A_55_P2028268	NM_001164051	Pik3cd	18707	4.45338	phosphatidylinositol 3-kinase catalytic delta polypeptide
A_51_P241861	NM_016921	Tcirg1	27060	4.41175	T cell, immune regulator 1, ATPase, H+ transporting, lysosomal V0 protein A3
A_55_P2142863	NM_030253	Parp9	80285	4.36856	poly (ADP-ribose) polymerase family, member 9
A_51_P497171	NM_008534	Ly9	17085	4.34177	lymphocyte antigen 9
A_55_P1957633	NM_134116	Gpsm3	106512	4.32911	G-protein signalling modulator 3 (AGS3-like, C. elegans)
A_52_P602091	NM_001037859	Csf1r	12978	4.32158	colony stimulating factor 1 receptor
A_51_P319460	NM_011019	Osmr	18414	4.31828	oncostatin M receptor
A_55_P2005783	NM_027835	Ifih1	71586	4.30529	interferon induced with helicase C domain 1
A_55_P2015541	NM_016868	Hif3a	53417	4.30335	hypoxia inducible factor 3, alpha subunit
A_55_P1960416	NM_146069	Lrrc33	224109	4.27466	leucine rich repeat containing 33
A_55_P2042823	NM_001145859	Sh3bp2	24055	4.25731	SH3-domain binding protein 2
A_55_P2107288	NM_009371	Tgfbr2	21813	4.24932	transforming growth factor, beta receptor II
A_55_P2008071	NM_011103	Prkcd	18753	4.24599	protein kinase C, delta
A_51_P372992	NM_028732	4632428N05Rik	74048	4.23439	RIKEN cDNA 4632428N05 gene
A_52_P545810	NM_001111311	Lrrfip1	16978	4.19559	leucine rich repeat (in FLII) interacting protein 1
A_55_P2062480				4.18824
A_51_P278868	NM_010387	H2-DMb1	14999	4.1856	histocompatibility 2, class II, locus Mb1
A_55_P2075013	NM_009429	Tpt1	22070	4.18141	tumor protein, translationally-controlled 1
A_55_P2120682	NM_020585	Golga7	57437	4.16735	golgi autoantigen, golgin subfamily a, 7
A_55_P2172852	NM_025760	Ptplad2	66775	4.16604	protein tyrosine phosphatase-like A domain containing 2
A_55_P2154914	NM_153788	Acap1	216859	4.15327	ArfGAP with coiled-coil, ankyrin repeat and PH domains 1
A_51_P322265	NM_027817	Grap	71520	4.14482	GRB2-related adaptor protein
A_55_P2238406	NR_028126	6330407A03Rik	70720	4.13298	RIKEN cDNA 6330407A03 gene
A_51_P489522	NM_007797	Ctla2b	13025	4.13227	cytotoxic T lymphocyte-associated protein 2 beta
A_52_P59681	NM_008287	Hrsp12	15473	4.12883	heat-responsive protein 12
A_66_P119968	NM_199311	Clec4a1	269799	4.04136	C-type lectin domain family 4, member a1
A_55_P1960311	NM_027109	Dnase1l1	69537	4.03994	deoxyribonuclease 1-like 1
A_52_P508089	NM_011179	Psap	19156	4.01266	prosaposin
A_51_P114634	NM_173405	Amz1	231842	4.00414	archaelysin family metallopeptidase 1
A_51_P458866	NM_172647	F11r	16456	3.95901	F11 receptor
A_55_P1965233	NM_194344	Sh3tc1	231147	3.95087	SH3 domain and tetratricopeptide repeats 1
A_55_P2055708	NM_053218	Vmn1r48	113845	3.93449	vomeronasal 1 receptor 48
A_52_P203691	NM_207231	Arl5c	217151	3.93261	ADP-ribosylation factor-like 5C
A_55_P2119957	NM_021455	Mlxipl	58805	3.927	MLX interacting protein-like
A_55_P2157245	NM_001131020	Gfap	14580	3.92576	glial fibrillary acidic protein
A_51_P131358	NM_009151	Selplg	20345	3.91948	selectin, platelet (p-selectin) ligand
A_51_P357341	NM_033444	Clic1	114584	3.90864	chloride intracellular channel 1
A_55_P1999902		Pip5k1a	18720	3.90656	phosphatidylinositol-4-phosphate 5-kinase, type 1 alpha
A_55_P1986296	NM_178598	Tagln2	21346	3.89487	transgelin 2
A_55_P2320283	NR_037996	Hmga2-ps1	15365	3.89347	high mobility group AT-hook 2, pseudogene 1
A_51_P169693	NM_198095	Bst2	69550	3.88195	bone marrow stromal cell antigen 2
A_55_P2087118	NM_020498	Ly6i	57248	3.88028	lymphocyte antigen 6 complex, locus I
A_55_P2190994	NM_001008424	Cdsn	386463	3.8723	corneodesmosin
A_55_P2087622	NM_010215	Il4i1	14204	3.86824	interleukin 4 induced 1
A_51_P464387	NM_030704	Hspb8	80888	3.8445	heat shock protein 8
A_55_P2118570	NM_007645	Cd37	12493	3.79504	CD37 antigen
A_51_P235687	NM_009663	Alox5ap	11690	3.77867	arachidonate 5-lipoxygenase activating protein
A_52_P463977	NM_197986	Tmem140	68487	3.76808	transmembrane protein 140
A_52_P267391	NM_023835	Trim12a	76681	3.76086	tripartite motif-containing 12A
A_55_P2145879	NM_009429	Tpt1	22070	3.75107	tumor protein, translationally-controlled 1
A_52_P30451	NM_016854	Ppp1r3c	53412	3.73967	protein phosphatase 1, regulatory (inhibitor) subunit 3C
A_55_P1976928	NM_001009573	Unc13d	70450	3.72926	unc-13 homolog D (C. elegans)
A_55_P2063646	NM_145568	Krcc1	57896	3.72647	lysine-rich coiled-coil 1
A_55_P2010386	NM_020286	Tspan32	27027	3.70651	tetraspanin 32
A_55_P1960202	NM_001081249	Vcan	13003	3.65806	versican
A_66_P133255		Prkch	18755	3.65421	protein kinase C, eta
A_55_P2079009	NM_001252530	Slco2b1	101488	3.64721	solute carrier organic anion transporter family, member 2b1
A_51_P418116	NM_146162	Tmem119	231633	3.63265	transmembrane protein 119
A_51_P426754	NM_009673	Anxa5	11747	3.62675	annexin A5
A_55_P2176729	NM_007453	Prdx6	11758	3.61913	peroxiredoxin 6
A_55_P2111302	NM_007752	Cp	12870	3.61653	ceruloplasmin
A_55_P2023076	NM_023142	Arpc1b	11867	3.61558	actin related protein 2/3 complex, subunit 1B
A_51_P368285	NM_028443	Fam101a	73121	3.61502	family with sequence similarity 101, member A
A_55_P1957413	NM_019391	Lsp1	16985	3.61166	lymphocyte specific 1
A_55_P2048279	NM_205820	Tlr13	279572	3.6111	toll-like receptor 13
A_51_P234728		Lpar6	67168	3.60449	lysophosphatidic acid receptor 6
A_51_P309158	NM_027840	Snx20	71607	3.60297	sorting nexin 20
A_51_P520966	NM_015790	Icosl	50723	3.58685	icos ligand
A_55_P2103698	NM_015783	Isg15	100038882	3.58482	ISG15 ubiquitin-like modifier
A_51_P312336	NM_028122	Slc14a1	108052	3.58448	solute carrier family 14 (urea transporter), member 1
A_52_P313285		Slc8a1	20541	3.58306	solute carrier family 8 (sodium/calcium exchanger), member 1
A_55_P1988664	NM_016896	Map3k14	53859	3.58299	mitogen-activated protein kinase kinase kinase 14
A_55_P2006153		Cd300lh	382551	3.57928	CD300 antigen like family member H
A_66_P113245	NM_008595	Mfng	17305	3.56795	MFNG O-fucosylpeptide 3-beta-N-acetylglucosaminyltransferase
A_51_P390967	NM_021398	Slc43a3	58207	3.56644	solute carrier family 43, member 3
A_55_P2184189		Ncf2	17970	3.54489	neutrophil cytosolic factor 2
A_52_P467930				3.52892
A_52_P99888	NM_023158	Cxcl16	66102	3.52354	chemokine (C-X-C motif) ligand 16
A_51_P347961	NM_023409	Npc2	67963	3.52016	Niemann Pick type C2
A_55_P1994042	NM_001139519	Zbp1	58203	3.51642	Z-DNA binding protein 1
A_55_P1959425	NM_030696	Slc16a3	80879	3.50305	solute carrier family 16 (monocarboxylic acid transporters), member 3
A_51_P465148	NM_007798	Ctsb	13030	3.50269	cathepsin B
A_55_P1973352	XR_108022	Gm19958	100503910	3.49695	predicted gene, 19958
A_55_P2093053	XR_106365			3.49454
A_55_P1970788	NM_176912	Gpr77	319430	3.47792	G protein-coupled receptor 77
A_51_P464710	NM_172133	Adap2	216991	3.47478	ArfGAP with dual PH domains 2
A_51_P293901	NM_026819	Dhrs1	52585	3.46932	dehydrogenase/reductase (SDR family) member 1
A_51_P519251	NM_019738	Nupr1	56312	3.4678	nuclear protein transcription regulator 1
A_51_P279163	NM_172285	Plcg2	234779	3.45859	phospholipase C, gamma 2
A_55_P1973563	NM_028872	5730559C18Rik	67313	3.45403	RIKEN cDNA 5730559C18 gene
A_51_P191782	NM_133859	Olfml3	99543	3.44815	olfactomedin-like 3
A_52_P246753	NM_029814	Chmp5	76959	3.43526	charged multivesicular body protein 5
A_51_P238722	NM_010740	Cd93	17064	3.41457	CD93 antigen
A_55_P1987839	NM_001005868	Erbb2ip	59079	3.41367	Erbb2 interacting protein
A_55_P2222870	NM_139300	Mylk	107589	3.39315	myosin, light polypeptide kinase
A_55_P2137206	NM_009370	Tgfbr1	21812	3.38671	transforming growth factor, beta receptor I
A_52_P220879	NM_009373	Tgm2	21817	3.38285	transglutaminase 2, C polypeptide
A_55_P2184508				3.38258
A_55_P1965000	NM_172689	Ddx58	230073	3.37974	DEAD (Asp-Glu-Ala-Asp) box polypeptide 58
A_55_P2025765	NM_007403	Adam8	11501	3.37443	a disintegrin and metallopeptidase domain 8
A_55_P1977776	NR_003280	Rs5-8s1	790956	3.37312	5.8S ribosomal RNA
A_55_P2163774	NM_007763	Crip1	12925	3.37026	cysteine-rich protein 1 (intestinal)
A_55_P1962344	NM_009277	Trim21	20821	3.36465	tripartite motif-containing 21
A_55_P1983959	NM_010240	Ftl1	14325	3.3533	ferritin light chain 1
A_51_P246317	NM_008630	Mt2	17750	3.3521	metallothionein 2
A_66_P112164	NM_144875	Rab7l1	226422	3.35135	RAB7, member RAS oncogene family-like 1
A_55_P2067505	NM_030696	Slc16a3	80879	3.33898	solute carrier family 16 (monocarboxylic acid transporters), member 3
A_55_P2092826	NM_010730	Anxa1	16952	3.33246	annexin A1
A_55_P2092859	NM_013471	Anxa4	11746	3.33184	annexin A4
A_55_P2068892	NM_010559	Il6ra	16194	3.32695	interleukin 6 receptor, alpha
A_55_P2149763	NM_001025313	Tapbp	21356	3.31355	TAP binding protein
A_55_P2009762	NM_178907	Mapkapk3	102626	3.30251	mitogen-activated protein kinase-activated protein kinase 3
A_55_P2018417	NM_001163645	Osbpl3	71720	3.29948	oxysterol binding protein-like 3
A_51_P330428	NM_007918	Eif4ebp1	13685	3.29695	eukaryotic translation initiation factor 4E binding protein 1
A_55_P2078433	NM_026656	Mcoln2	68279	3.28932	mucolipin 2
A_55_P2091676	NM_007987	Fas	14102	3.28722	Fas (TNF receptor superfamily member 6)
A_55_P1961395	NM_010329	Pdpn	14726	3.28603	podoplanin
A_55_P1960693	NM_001101656	Gm11710	100043123	3.27446	predicted gene 11710
A_55_P2043182	NM_153175	Gimap6	231931	3.27277	GTPase, IMAP family member 6
A_55_P2008437	NM_009877	Cdkn2a	12578	3.27071	cyclin-dependent kinase inhibitor 2A
A_55_P2176731	NM_007453	Prdx6	11758	3.24504	peroxiredoxin 6
A_51_P506045	NM_176073	Cpq	54381	3.24253	carboxypeptidase Q
A_55_P2075000				3.23472
A_55_P2056325	NM_013470	Anxa3	11745	3.2343	annexin A3
A_55_P2133220	NM_001013377	Arhgef39	230098	3.232	Rho guanine nucleotide exchange factor (GEF) 39
A_52_P125550	NM_007485	Rhod	11854	3.22907	ras homolog gene family, member D
A_51_P430423	NM_007398	Ada	11486	3.22795	adenosine deaminase
A_55_P2045100	NM_178749	Stk32a	269019	3.22341	serine/threonine kinase 32A
A_55_P2142535	NM_028484	1700037C18Rik	73261	3.21837	RIKEN cDNA 1700037C18 gene
A_55_P2164221	NM_009429	Tpt1	22070	3.21712	tumor protein, translationally-controlled 1
A_55_P2072284	NM_001033548	Dnaaf3	436022	3.2037	dynein, axonemal assembly factor 3
A_51_P506755	NM_009351	Tep1	21745	3.20011	telomerase associated protein 1
A_55_P2118537				3.19864
A_55_P2136145		Cnn3	71994	3.18422	calponin 3, acidic
A_55_P2077048	NM_172471	Itih5	209378	3.18016	inter-alpha (globulin) inhibitor H5
A_66_P133270	NM_025813	Mfsd1	66868	3.17755	major facilitator superfamily domain containing 1
A_51_P451052	NM_175013	Pgm5	226041	3.17663	phosphoglucomutase 5
A_51_P409452	NM_008770	Cldn11	18417	3.17377	claudin 11
A_55_P2096599	NM_023910	Tsc22d4	78829	3.16623	TSC22 domain family, member 4
A_55_P1983459	NM_207653	Cflar	12633	3.16389	CASP8 and FADD-like apoptosis regulator
A_51_P171200	NM_027307	Golm1	105348	3.16184	golgi membrane protein 1
A_55_P2251181		2900076A13Rik	73002	3.16002	RIKEN cDNA 2900076A13 gene
A_55_P2083419	NM_026361	Pkp4	227937	3.15169	plakophilin 4
A_55_P1973254	NM_133978	Cmtm7	102545	3.13929	CKLF-like MARVEL transmembrane domain containing 7
A_55_P2092526	NM_001164075	Tgif1	21815	3.13917	TGFB-induced factor homeobox 1
A_51_P235984	NM_008348	Il10ra	16154	3.13834	interleukin 10 receptor, alpha
A_51_P514085	NM_013606	Mx2	17858	3.12813	myxovirus (influenza virus) resistance 2
A_65_P08227	NM_001199188	Snx5	69178	3.12561	sorting nexin 5
A_51_P161086	NM_008908	Ppic	19038	3.12315	peptidylprolyl isomerase C
A_55_P2032768				3.11408
A_55_P2059154	NM_001013371	Dtx3l	209200	3.11062	deltex 3-like (Drosophila)
A_66_P111660	NM_013602	Mt1	17748	3.09931	metallothionein 1
A_52_P637282	NM_153138	Wipf1	215280	3.08714	WAS/WASL interacting protein family, member 1
A_51_P431996	NM_175494	Zfp367	238673	3.08119	zinc finger protein 367
A_52_P375312	NM_001005421	Amica1	270152	3.07906	adhesion molecule, interacts with CXADR antigen 1
A_51_P211491	NM_010368	Gusb	110006	3.07698	glucuronidase, beta
A_51_P185509	NM_007896	Mapre1	13589	3.0753	microtubule-associated protein, RP/EB family, member 1
A_51_P243914	NM_018773	Skap2	54353	3.07329	src family associated phosphoprotein 2
A_55_P2099742	NM_011888	Ccl19	24047	3.06954	chemokine (C-C motif) ligand 19
A_52_P684378	NM_008160	Gpx1	14775	3.06905	glutathione peroxidase 1
A_55_P2039284	NM_013560	Hspb1	15507	3.06662	heat shock protein 1
A_55_P2008181	NM_008369	Il3ra	16188	3.06469	interleukin 3 receptor, alpha chain
A_55_P2164218				3.06239
A_51_P246066	NM_029612	Slamf9	98365	3.05569	SLAM family member 9
A_55_P2038525	NM_009778	C3	12266	3.05132	complement component 3
A_55_P2030155	NM_001252530	Slco2b1	101488	3.05084	solute carrier organic anion transporter family, member 2b1
A_55_P1979645	NM_011309	S100a1	20193	3.05033	S100 calcium binding protein A1
A_51_P516133	NM_015786	Hist1h1c	50708	3.04005	histone cluster 1, H1c
A_55_P2161400	NM_001012322	Sctr	319229	3.03785	secretin receptor
A_55_P2116059	NM_172393	Aim1	11630	3.0265	absent in melanoma 1
A_51_P195506	NM_007778	Csf1	12977	3.01644	colony stimulating factor 1 (macrophage)
A_66_P101942	XR_168557	Gm9706	677168	3.01501	predicted gene 9706
A_55_P2069460				3.00993
A_51_P386983	NM_009406	Tnni3	21954	3.00695	troponin I, cardiac 3
A_55_P2034033	NM_008353	Il12rb1	16161	3.00434	interleukin 12 receptor, beta 1
A_51_P295442	NM_021605	Nek7	59125	2.98938	NIMA (never in mitosis gene a)-related expressed kinase 7
A_51_P291078	NM_172710	Sel1l3	231238	2.98842	sel-1 suppressor of lin-12-like 3 (C. elegans)
A_52_P608322	NM_010755	Maff	17133	2.9851	v-maf musculoaponeurotic fibrosarcoma oncogene family, protein F (avian)
A_52_P520495	NM_011693	Vcam1	22329	2.98081	vascular cell adhesion molecule 1
A_52_P192426	NM_011609	Tnfrsf1a	21937	2.98003	tumor necrosis factor receptor superfamily, member 1a
A_51_P515605	NM_009930	Col3a1	12825	2.97634	collagen, type III, alpha 1
A_51_P279100	NM_008969	Ptgs1	19224	2.96992	prostaglandin-endoperoxide synthase 1
A_55_P1988083	NM_145150	Prc1	233406	2.96235	protein regulator of cytokinesis 1
A_55_P1984695	NM_173027	Ip6k3	271424	2.96177	inositol hexaphosphate kinase 3
A_55_P2154208		Zc3hav1	78781	2.96096	zinc finger CCCH type, antiviral 1
A_55_P2008651	NM_024236	Qdpr	110391	2.96091	quinoid dihydropteridine reductase
A_55_P2185890		Cfh	12628	2.95317	complement component factor h
A_51_P371091	NM_178593	Rcsd1	226594	2.94715	RCSD domain containing 1
A_55_P1967069	NM_175116	Lpar6	67168	2.94672	lysophosphatidic acid receptor 6
A_55_P2055487	NM_145619	Parp3	235587	2.94637	poly (ADP-ribose) polymerase family, member 3
A_55_P2055158	NM_007470	Apod	11815	2.94529	apolipoprotein D
A_55_P2060642	NM_146068	2310008H04Rik	224008	2.94121	RIKEN cDNA 2310008H04 gene
A_55_P2076777	NM_001109973	Mdfi	17240	2.93576	MyoD family inhibitor
A_51_P452779	NM_133198	Pygl	110095	2.93176	liver glycogen phosphorylase
A_55_P2060158	NM_029972	Ermn	77767	2.92824	ermin, ERM-like protein
A_55_P2277171		Gm10134	100038637	2.92508	predicted gene 10134
A_55_P2256943		C230030N03Rik	241052	2.90758	RIKEN cDNA C230030N03 gene
A_55_P2053456	NR_003363	Gm6548	625054	2.90316	eukaryotic translation elongation factor 1 alpha 1 pseudogene
A_51_P376238	NM_009776	Serping1	12258	2.90253	serine (or cysteine) peptidase inhibitor, clade G, member 1
A_55_P1999992	NM_172693	Galnt12	230145	2.88982	UDP-N-acetyl-alpha-D-galactosamine:polypeptide N-acetylgalactosaminyltransferase 12
A_55_P2013357	NM_023132	Renbp	19703	2.88061	renin binding protein
A_51_P490305	NM_023065	Ifi30	65972	2.87791	interferon gamma inducible protein 30
A_55_P2070005				2.87698
A_51_P281089	NM_011313	S100a6	20200	2.87645	S100 calcium binding protein A6 (calcyclin)
A_51_P438527	NM_028057	Cyb5r1	72017	2.86938	cytochrome b5 reductase 1
A_55_P1955287	XM_001472037	Rps12-ps18	100038969	2.86898	ribosomal protein S12, pseudogene 18
A_52_P86693	NM_026790	Ifi27l1	52668	2.85817	interferon, alpha-inducible protein 27 like 1
A_55_P2151822	NM_026376	Plxnd1	67784	2.8556	plexin D1
A_51_P469968	NM_013819	H2-M3	14991	2.84585	histocompatibility 2, M region locus 3
A_55_P2044439	NM_008595	Mfng	17305	2.84571	MFNG O-fucosylpeptide 3-beta-N-acetylglucosaminyltransferase
A_55_P2040031				2.84395
A_51_P485756	NM_024435	Nts	67405	2.84182	neurotensin
A_55_P2083464	NM_022883	Lpin3	64899	2.83168	lipin 3
A_51_P133792	NM_175097	Prickle3	54630	2.82165	prickle homolog 3 (Drosophila)
A_52_P504361	NM_013792	Naglu	27419	2.81762	alpha-N-acetylglucosaminidase (Sanfilippo disease IIIB)
A_55_P1985498	XM_003945473	LOC101055799	101055799	2.8152	60S ribosomal protein L22-like
A_66_P116807	NM_001040396	2810407C02Rik	69227	2.81188	RIKEN cDNA 2810407C02 gene
A_51_P497985	NM_013484	C2	12263	2.81088	complement component 2 (within H-2S)
A_55_P2094896	NM_172267	Phyhd1	227696	2.80984	phytanoyl-CoA dioxygenase domain containing 1
A_55_P1975400	NM_001081185	Flnc	68794	2.80718	filamin C, gamma
A_51_P380178	NM_008321	Id3	15903	2.80449	inhibitor of DNA binding 3
A_66_P111090	NM_001012322	Sctr	319229	2.80111	secretin receptor
A_55_P2078735	NR_015519	AI662270	100043636	2.8002	expressed sequence AI662270
A_55_P2085335	NM_019394	Mia1	12587	2.79946	melanoma inhibitory activity 1
A_51_P501844	NM_175475	Cyp26b1	232174	2.79823	cytochrome P450, family 26, subfamily b, polypeptide 1
A_52_P577384	NM_010531	Il18bp	16068	2.79118	interleukin 18 binding protein
A_55_P2094925	NM_011157	Srgn	19073	2.7883	serglycin
A_55_P2171413	NM_001198933	Me1	17436	2.78458	malic enzyme 1, NADP(+)-dependent, cytosolic
A_55_P2182106	NM_026055	Rpl39	67248	2.78033	ribosomal protein L39
A_55_P2106039	NM_016693	Map3k6	53608	2.77501	mitogen-activated protein kinase kinase kinase 6
A_51_P505521		Hist1h4i	319158	2.7723	histone cluster 1, H4i
A_55_P2100824				2.7585
A_55_P2080774	NM_024236	Qdpr	110391	2.75795	quinoid dihydropteridine reductase
A_55_P1957291	NM_026055	Rpl39	67248	2.75659	ribosomal protein L39
A_51_P321886	NM_024217	Cmtm3	68119	2.75012	CKLF-like MARVEL transmembrane domain containing 3
A_55_P1992889	NM_009776	Serping1	12258	2.73643	serine (or cysteine) peptidase inhibitor, clade G, member 1
A_55_P2025611	NM_011190	Psme2	19188	2.73389	proteasome (prosome, macropain) 28 subunit, beta
A_66_P129873	NM_008722	Npm1	18148	2.73376	nucleophosmin 1
A_51_P266248		Ighv14-2	668421	2.73278	immunoglobulin heavy variable 14-2
A_51_P487918	NM_177158	Rinl	320435	2.72994	Ras and Rab interactor-like
A_66_P111433				2.7285
A_55_P2118520	NM_007742	Col1a1	12842	2.72804	collagen, type I, alpha 1
A_55_P2036377				2.72328
A_55_P2144248	NM_146185	Zfp790	233056	2.7189	zinc finger protein 790
A_55_P1969861	NM_009539	Zap70	22637	2.71233	zeta-chain (TCR) associated protein kinase
A_55_P2026547	NM_199366	Gal3st2	381334	2.71231	galactose-3-O-sulfotransferase 2
A_66_P108247	NM_009464	Ucp3	22229	2.70962	uncoupling protein 3 (mitochondrial, proton carrier)
A_55_P2068154	NM_027532	Anapc15	75430	2.70674	anaphase prompoting complex C subunit 15
A_66_P129622	NM_001102613	Phldb3	232970	2.70472	pleckstrin homology-like domain, family B, member 3
A_55_P2021465	NM_001252442	Phldb2	208177	2.70067	pleckstrin homology-like domain, family B, member 2
A_55_P2017645	NM_011530	Tap2	21355	2.69455	transporter 2, ATP-binding cassette, sub-family B (MDR/TAP)
A_51_P327796	NM_010580	Itgb5	16419	2.69251	integrin beta 5
A_55_P2130090	NM_028044	Cnn3	71994	2.69224	calponin 3, acidic
A_51_P179701	NM_008250	Hlx	15284	2.69194	H2.0-like homeobox
A_55_P2160094	NM_001195084	Plscr2	18828	2.69174	phospholipid scramblase 2
A_55_P1991214	NM_001113474	Lair1	52855	2.6853	leukocyte-associated Ig-like receptor 1
A_52_P502577	NM_010101	S1pr3	13610	2.68499	sphingosine-1-phosphate receptor 3
A_55_P1954221	NM_010128	Emp1	13730	2.68229	epithelial membrane protein 1
A_55_P2046348	NM_001033380	Itpripl2	319622	2.67978	inositol 1,4,5-triphosphate receptor interacting protein-like 2
A_55_P1966444				2.67532
A_55_P2116924	NM_001037999	Dbi	13167	2.66582	diazepam binding inhibitor
A_55_P2086811	NM_001013817	Sp140	434484	2.66477	Sp140 nuclear body protein
A_55_P2151863				2.66372
A_51_P131561	NM_029639	1600029D21Rik	76509	2.65779	RIKEN cDNA 1600029D21 gene
A_51_P184728	NM_172546	Cnksr3	215748	2.6574	Cnksr family member 3
A_55_P2082806	NM_144549	Trib1	211770	2.65703	tribbles homolog 1 (Drosophila)
A_55_P2121537	XR_032431	Gm4997	245676	2.65416	predicted gene 4997
A_55_P2085012				2.65069
A_55_P2034705	NM_001141949	Nmi	64685	2.65034	N-myc (and STAT) interactor
A_55_P1955841	NM_001038492	Ctsa	19025	2.64366	cathepsin A
A_55_P1983450	NM_011311	S100a4	20198	2.63558	S100 calcium binding protein A4
A_51_P487690	NM_133871	Ifi44	99899	2.6299	interferon-induced protein 44
A_66_P124724		Rnf19b	75234	2.62903	ring finger protein 19B
A_55_P2082989	NM_145509	5430435G22Rik	226421	2.62834	RIKEN cDNA 5430435G22 gene
A_55_P2155616	XM_001473319	Gm9457	669393	2.62645	predicted gene 9457
A_55_P2061737	NM_021278	Tmsb4x	19241	2.62609	thymosin, beta 4, X chromosome
A_55_P2169396				2.62354
A_55_P2037585	NM_133977	Trf	22041	2.6207	transferrin
A_51_P212754	NM_009369	Tgfbi	21810	2.61863	transforming growth factor, beta induced
A_55_P2167763				2.61677
A_55_P2011387	NM_145133	Tifa	211550	2.61569	TRAF-interacting protein with forkhead-associated domain
A_51_P520384	NM_007502	Atp1b3	11933	2.61502	ATPase, Na+/K+ transporting, beta 3 polypeptide
A_55_P1970867	NR_033602	Gm5779	544707	2.60811	ribosomal protein, large, P0 pseudogene
A_52_P362917	NM_133232	Pfkfb3	170768	2.60643	6-phosphofructo-2-kinase/fructose-2,6-biphosphatase 3
A_55_P2417569	NM_009116	Prrx2	20204	2.60019	paired related homeobox 2
A_55_P2056070	NM_010424	Hfe	15216	2.59784	hemochromatosis
A_55_P2138095				2.59681
A_55_P2151601	NM_010156	Samd9l	209086	2.59621	sterile alpha motif domain containing 9-like
A_66_P139196	NM_013815	Baz1a	217578	2.59407	bromodomain adjacent to zinc finger domain 1A
A_51_P334942	NM_013467	Aldh1a1	11668	2.58665	aldehyde dehydrogenase family 1, subfamily A1
A_55_P2122938		Wdyhv1	76773	2.58656	WDYHV motif containing 1
A_55_P2010038	NM_009404	Tnfsf9	21950	2.58415	tumor necrosis factor (ligand) superfamily, member 9
A_55_P1995503	NR_002883	Gm5643	434858	2.58229	heterogeneous nuclear ribonucleoprotein A1 pseudogene
A_55_P1963124				2.58197
A_51_P391445	NM_010511	Ifngr1	15979	2.57984	interferon gamma receptor 1
A_52_P222230				2.57751
A_55_P2093286	NM_007470	Apod	11815	2.57364	apolipoprotein D
A_55_P1958285	NM_178408	Arrdc1	215705	2.57106	arrestin domain containing 1
A_52_P76196				2.57052
A_52_P103391	NM_022305	B4galt1	14595	2.56806	UDP-Gal:betaGlcNAc beta 1,4- galactosyltransferase, polypeptide 1
A_55_P2129614	NM_001001738	Itprip	414801	2.56779	inositol 1,4,5-triphosphate receptor interacting protein
A_52_P413492	NM_145554	Ldlrap1	100017	2.56734	low density lipoprotein receptor adaptor protein 1
A_55_P2029420	NM_183287	2610318N02Rik	70458	2.56376	RIKEN cDNA 2610318N02 gene
A_55_P2056674	NM_146191	Lrrk1	233328	2.56367	leucine-rich repeat kinase 1
A_55_P2047571	NM_029767	Rps9	76846	2.56082	ribosomal protein S9
A_51_P257550	NM_010807	Marcksl1	17357	2.55922	MARCKS-like 1
A_55_P2069337				2.55645
A_55_P1988714	NM_020576	Psors1c2	57390	2.54735	psoriasis susceptibility 1 candidate 2 (human)
A_55_P2128443		Gm10673	100038559	2.54581	predicted gene 10673
A_55_P2102126	NM_001017959	Lamp2	16784	2.53968	lysosomal-associated membrane protein 2
A_55_P2000224	NM_001042580	Cd63	12512	2.53844	CD63 antigen
A_51_P427663	NM_007725	Cnn2	12798	2.53783	calponin 2
A_66_P132295	NM_011576	Tfpi	21788	2.53549	tissue factor pathway inhibitor
A_55_P2008692	NM_010106	Eef1a1	13627	2.53435	eukaryotic translation elongation factor 1 alpha 1
A_55_P1995924	NM_001127189	Gm13157	100041677	2.53276	predicted gene 13157
A_55_P2279140		F830014O18Rik	403347	2.53059	RIKEN cDNA F830014O18 gene
A_55_P2140107	NM_009995	Cyp21a1	13079	2.5301	cytochrome P450, family 21, subfamily a, polypeptide 1
A_55_P2037712	NM_133786	Smc4	70099	2.52806	structural maintenance of chromosomes 4
A_55_P2147427	NM_011034	Prdx1	18477	2.52741	peroxiredoxin 1
A_55_P2121275	NM_001034864	Gm4907	236749	2.52326	predicted gene 4907
A_55_P1980817	NR_003363	Gm6548	625054	2.52165	eukaryotic translation elongation factor 1 alpha 1 pseudogene
A_51_P245368	NM_011075	Abcb1b	18669	2.52086	ATP-binding cassette, sub-family B (MDR/TAP), member 1B
A_51_P341465	NM_009970	Csf2ra	12982	2.51768	colony stimulating factor 2 receptor, alpha, low-affinity (granulocyte-macrophage)
A_51_P415688	NM_025278	Gng12	14701	2.51609	guanine nucleotide binding protein (G protein), gamma 12
A_51_P170807		Map3k6	53608	2.51547	mitogen-activated protein kinase kinase kinase 6
A_51_P412595	NM_018796	Eef1b2	55949	2.51496	eukaryotic translation elongation factor 1 beta 2
A_55_P2029417	NM_183287	2610318N02Rik	70458	2.51082	RIKEN cDNA 2610318N02 gene
A_51_P487813	NM_016753	Lxn	17035	2.50826	latexin
A_55_P2031989	NM_028724	Rin2	74030	2.50639	Ras and Rab interactor 2
A_55_P2043767		Gm16519	546695	2.50528	ribosomal protein L12 pseudogene
A_55_P1953387	NM_001272097	Fabp5	16592	2.50375	fatty acid binding protein 5, epidermal
A_55_P2019138	NM_001043322	Fmn1	14260	2.50183	formin 1
A_55_P1975445				2.49612
A_55_P2034110	NM_009373	Tgm2	21817	2.49563	transglutaminase 2, C polypeptide
A_51_P462428		Galntl2	78754	2.4943	UDP-N-acetyl-alpha-D-galactosamine:polypeptide N-acetylgalactosaminyltransferase-like 2
A_55_P1956978	NM_011602	Tln1	21894	2.49038	talin 1
A_55_P2103561	NM_007453	Prdx6	11758	2.48948	peroxiredoxin 6
A_55_P2029842	NM_001039129	Hnrnpa1	15382	2.48915	heterogeneous nuclear ribonucleoprotein A1
A_55_P1988259	NM_010318	Gng5	14707	2.48727	guanine nucleotide binding protein (G protein), gamma 5
A_55_P1952690	NM_009076	Rpl12	269261	2.48672	ribosomal protein L12
A_52_P420466	NM_175660	Hist1h2ab	319172	2.48233	histone cluster 1, H2ab
A_55_P2130256	NM_025593	Polr2l	66491	2.48217	polymerase (RNA) II (DNA directed) polypeptide L
A_55_P2094118	NM_011711	Fmnl3	22379	2.47065	formin-like 3
A_51_P509489	NM_021284	Kras	16653	2.46228	v-Ki-ras2 Kirsten rat sarcoma viral oncogene homolog
A_55_P2179348	NM_001168514	Mapk14	26416	2.46017	mitogen-activated protein kinase 14
A_65_P09523		Scrn3	74616	2.45876	secernin 3
A_55_P1971963	NM_023056	Tmem176b	65963	2.45686	transmembrane protein 176B
A_51_P156857	NM_134133	Smim3	106878	2.45647	small integral membrane protein 3
A_55_P2066697	NM_001205081	Trim47	217333	2.4561	tripartite motif-containing 47
A_51_P351238	NM_026362	Plgrkt	67759	2.45587	plasminogen receptor, C-terminal lysine transmembrane protein
A_55_P1969197				2.45355
A_66_P115406	NM_008774	Pabpc1	18458	2.44613	poly(A) binding protein, cytoplasmic 1
A_52_P304128	NM_008608	Mmp14	17387	2.44488	matrix metallopeptidase 14 (membrane-inserted)
A_55_P2081353				2.44485
A_55_P2031407				2.43816
A_51_P118765	NM_010106	Eef1a1	13627	2.43676	eukaryotic translation elongation factor 1 alpha 1
A_55_P2031939	NM_009700	Aqp4	11829	2.43652	aquaporin 4
A_55_P2157023	NM_011441	Sox17	20671	2.43557	SRY-box containing gene 17
A_55_P1969645	NM_001098227	Sdcbp	53378	2.43541	syndecan binding protein
A_55_P2021109	NM_010500	Ier5	15939	2.43475	immediate early response 5
A_65_P20781		Vps8	209018	2.43404	vacuolar protein sorting 8 homolog (S. cerevisiae)
A_66_P122729	NM_025594	Zmat2	66492	2.43084	zinc finger, matrin type 2
A_52_P35534		E230029C05Rik	319711	2.42741	RIKEN cDNA E230029C05 gene
A_55_P2007713	NM_053082	Tspan4	64540	2.42667	tetraspanin 4
A_55_P1983958				2.4261
A_51_P517672	NM_178779	Rnf152	320311	2.42513	ring finger protein 152
A_55_P2022263				2.42488
A_55_P2007022	NM_011925	Cd97	26364	2.42386	CD97 antigen
A_66_P127722				2.42213
A_55_P2425801	NM_010230	Fmn1	14260	2.42048	formin 1
A_52_P512817	NM_025858	Shisa5	66940	2.41838	shisa homolog 5 (Xenopus laevis)
A_52_P223809	NM_030150	Dhx58	80861	2.41154	DEXH (Asp-Glu-X-His) box polypeptide 58
A_51_P336161	NM_010764	Man2b1	17159	2.41127	mannosidase 2, alpha B1
A_55_P2083997	NM_001081750	Zfp664	269704	2.41125	zinc finger protein 664
A_51_P170463	NM_001025381	Gpr17	574402	2.41042	G protein-coupled receptor 17
A_51_P168524		Mob1a	232157	2.4093	MOB kinase activator 1A
A_55_P2035286	NM_010931	Uhrf1	18140	2.40851	ubiquitin-like, containing PHD and RING finger domains, 1
A_51_P103397	NM_011708	Vwf	22371	2.40591	Von Willebrand factor homolog
A_55_P2096370	XM_003946033	LOC101056423	101056423	2.40382	uncharacterized LOC101056423
A_52_P352563	NR_003625	1700073E17Rik	381827	2.39889	ribosomal protein L7 pseudogene
A_55_P2031403		2210404O07Rik	72273	2.39726	RIKEN cDNA 2210404O07 gene
A_55_P1954907	NM_009076	Rpl12	269261	2.39699	ribosomal protein L12
A_55_P2090194		Plp2	18824	2.39642	proteolipid protein 2
A_55_P1968743	NM_008689	Nfkb1	18033	2.39629	nuclear factor of kappa light polypeptide gene enhancer in B cells 1, p105
A_51_P483324	NM_008979	Ptpn22	19260	2.39612	protein tyrosine phosphatase, non-receptor type 22 (lymphoid)
A_55_P2171746				2.39432
A_51_P238786	NM_008562	Mcl1	17210	2.39416	myeloid cell leukemia sequence 1
A_51_P269203	NM_022017	Trpv4	63873	2.39056	transient receptor potential cation channel, subfamily V, member 4
A_55_P1994939	NM_008252	Hmgb2	97165	2.38416	high mobility group box 2
A_55_P1966833	NM_001037713	Xaf1	327959	2.37996	XIAP associated factor 1
A_51_P153053	NM_020561	Smpdl3a	57319	2.37862	sphingomyelin phosphodiesterase, acid-like 3A
A_55_P2041131				2.37811
A_55_P2046802	NM_029005	Mlkl	74568	2.37721	mixed lineage kinase domain-like
A_55_P2008061	NM_019923	Itpr2	16439	2.37572	inositol 1,4,5-triphosphate receptor 2
A_52_P424585	NM_007614	Ctnnb1	12387	2.37302	catenin (cadherin associated protein), beta 1
A_55_P2133001	NM_024469	Bhlhe41	79362	2.36848	basic helix-loop-helix family, member e41
A_55_P2165790	NM_178706	Siglech	233274	2.3684	sialic acid binding Ig-like lectin H
A_55_P2089804	NM_146065	Atf7	223922	2.36705	activating transcription factor 7
A_55_P1982762	NM_133943	Hsd3b7	101502	2.36675	hydroxy-delta-5-steroid dehydrogenase, 3 beta- and steroid delta-isomerase 7
A_66_P119429				2.36574
A_55_P2122841				2.36247
A_51_P404463	NM_024283	1500015O10Rik	78896	2.36247	RIKEN cDNA 1500015O10 gene
A_55_P2029642	XM_003946058	LOC101055813	101055813	2.35997	ribosome biogenesis protein NSA2 homolog
A_55_P2024799				2.35946
A_55_P2156274	NM_031257	Plekha2	83436	2.35864	pleckstrin homology domain-containing, family A (phosphoinositide binding specific) member 2
A_55_P2075195	NM_025422	Cd302	66205	2.35776	CD302 antigen
A_55_P1994957				2.3574
A_55_P2158351	NM_029751	Rpl18a	76808	2.3556	ribosomal protein L18A
A_52_P586141	NM_001037724	Adcy7	11513	2.35351	adenylate cyclase 7
A_51_P243304	NM_016905	Galk1	14635	2.35195	galactokinase 1
A_55_P1961235	NM_022891	Rpl23	65019	2.34884	ribosomal protein L23
A_55_P2132207	NM_024461	1810037I17Rik	67704	2.34679	RIKEN cDNA 1810037I17 gene
A_55_P2036580	NM_001177392	Gm13547	433416	2.34573	predicted gene 13547
A_55_P2081616	NM_001164081	Timeless	21853	2.34523	timeless circadian clock 1
A_55_P2008691				2.34518
A_51_P202033	NM_026582	Wls	68151	2.34374	wntless homolog (Drosophila)
A_55_P1989328	NM_011295	Rps12	20042	2.3437	ribosomal protein S12
A_55_P2180869	NM_029865	Ocel1	77090	2.34254	occludin/ELL domain containing 1
A_55_P2082271				2.34093
A_55_P2102578				2.34033
A_51_P204740	NM_133654	Cd34	12490	2.33807	CD34 antigen
A_55_P1963580	NM_008237	Hes3	15207	2.33651	hairy and enhancer of split 3 (Drosophila)
A_55_P2175291		Gm6825	628007	2.33587	predicted gene 6825
A_52_P590535	NM_007992	Fbln2	14115	2.33416	fibulin 2
A_51_P137029	NM_019588	Plce1	74055	2.33118	phospholipase C, epsilon 1
A_66_P115053	NM_130889	Anp32b	67628	2.32812	acidic (leucine-rich) nuclear phosphoprotein 32 family, member B
A_55_P1986371				2.32503
A_55_P2178023				2.32263
A_52_P670014	NM_178794	Zrsr2	22184	2.32167	zinc finger (CCCH type), RNA binding motif and serine/arginine rich 2
A_55_P2015520	NM_133942	Plekha1	101476	2.32033	pleckstrin homology domain containing, family A (phosphoinositide binding specific) member 1
A_55_P2033287	XR_141180	Gm8680	667518	2.31831	predicted gene 8680
A_55_P2025760	NM_001270996	Adam9	11502	2.31574	a disintegrin and metallopeptidase domain 9 (meltrin gamma)
A_55_P1993940	NM_080559	Sh3bgrl3	73723	2.3136	SH3 domain binding glutamic acid-rich protein-like 3
A_51_P467410	NM_008722	Npm1	18148	2.3133	nucleophosmin 1
A_55_P1967483				2.31276
A_55_P2160737				2.31234
A_55_P2016959	NM_001077529	Nme2	18103	2.31207	NME/NM23 nucleoside diphosphate kinase 2
A_55_P2029643	XM_003946058	LOC101055813	101055813	2.31188	ribosome biogenesis protein NSA2 homolog
A_55_P1955239	NM_009096	Rps6	20104	2.31102	ribosomal protein S6
A_55_P2165160	NM_001130150	Arhgef1	16801	2.31099	Rho guanine nucleotide exchange factor (GEF) 1
A_51_P414889	NM_027320	Ifi35	70110	2.31083	interferon-induced protein 35
A_55_P2073699	NM_009761	Bnip3l	12177	2.30534	BCL2/adenovirus E1B interacting protein 3-like
A_55_P2358679		Trim56	384309	2.3028	tripartite motif-containing 56
A_52_P533779	NM_027799	Ankrd40	71452	2.30269	ankyrin repeat domain 40
A_52_P470956				2.30268
A_55_P2117487				2.30179
A_51_P454217	NM_019408	Nfkb2	18034	2.30084	nuclear factor of kappa light polypeptide gene enhancer in B cells 2, p49/p100
A_55_P2114938	NM_001159417	Irf9	16391	2.29934	interferon regulatory factor 9
A_52_P93467	NM_011521	Sdc4	20971	2.29385	syndecan 4
A_55_P2168599				2.29377
A_55_P1969914	NM_001037878	Tcf25	66855	2.29025	transcription factor 25 (basic helix-loop-helix)
A_55_P2075200	NM_023141	Tor3a	30935	2.2894	torsin family 3, member A
A_55_P2032081	NM_016974	Dbp	13170	2.28874	D site albumin promoter binding protein
A_55_P2314229		C920021A13	328066	2.28803	uncharacterized protein C920021A13
A_55_P1953087	NM_008563	Mcm3	17215	2.28677	minichromosome maintenance deficient 3 (S. cerevisiae)
A_52_P401640	NM_007563	Bpgm	12183	2.28674	2,3-bisphosphoglycerate mutase
A_51_P277795	NM_026054	2810474O19Rik	67246	2.28652	RIKEN cDNA 2810474O19 gene
A_51_P153170	NM_029787	Cyb5r3	109754	2.28637	cytochrome b5 reductase 3
A_52_P669964	NM_146248	Cchcr1	240084	2.28525	coiled-coil alpha-helical rod protein 1
A_51_P343833	NM_009421	Traf1	22029	2.28268	TNF receptor-associated factor 1
A_51_P495379	NM_177699	Fhod1	234686	2.28122	formin homology 2 domain containing 1
A_55_P2103097	NM_007720	Ccr8	12776	2.27911	chemokine (C-C motif) receptor 8
A_52_P552589	NM_008279	Map4k1	26411	2.2746	mitogen-activated protein kinase kinase kinase kinase 1
A_55_P2036615	NM_001039488	Lrif1	321000	2.2715	ligand dependent nuclear receptor interacting factor 1
A_55_P2117243	NM_001252261	Npm1	18148	2.26929	nucleophosmin 1
A_66_P107038	NM_028243	Prcp	72461	2.269	prolylcarboxypeptidase (angiotensinase C)
A_55_P2008722	NM_001127189	Gm13157	100041677	2.2641	predicted gene 13157
A_55_P2017774				2.26307
A_66_P110633	NM_001168660	Apol9b	71898	2.25852	apolipoprotein L 9b
A_55_P1969367	NM_001163155	Col4a5	12830	2.25775	collagen, type IV, alpha 5
A_55_P2078623	NM_011504	Stxbp3a	20912	2.25741	syntaxin binding protein 3A
A_55_P2069961	XM_001472702	Rps12l2	671641	2.25531	ribosomal protein S12-like 2
A_52_P474902	NM_028518	Col20a1	73368	2.25067	collagen, type XX, alpha 1
A_55_P2024012	NM_016980	Rpl5	100503670	2.25022	ribosomal protein L5
A_55_P2178525	NM_009080	Rpl26	19941	2.24591	ribosomal protein L26
A_51_P438821	NM_023258	Pycard	66824	2.23746	PYD and CARD domain containing
A_52_P563375	NM_025622	Lgals2	107753	2.23537	lectin, galactose-binding, soluble 2
A_66_P107790	NM_026064	Myl12a	67268	2.2328	myosin, light chain 12A, regulatory, non-sarcomeric
A_55_P2040026	NM_010576	Itga4	16401	2.2316	integrin alpha 4
A_51_P403814	NM_001166067	Slc4a5	232156	2.22936	solute carrier family 4, sodium bicarbonate cotransporter, member 5
A_55_P2136154	NM_001033432	Heca	380629	2.22705	headcase homolog (Drosophila)
A_55_P2093924	NM_001013777	Zfp488	382867	2.22545	zinc finger protein 488
A_55_P1962707				2.2244
A_51_P364485	NM_009396	Tnfaip2	21928	2.22406	tumor necrosis factor, alpha-induced protein 2
A_51_P142744	NM_172294	Sulf1	240725	2.22336	sulfatase 1
A_55_P2043862	NM_019641	Stmn1	16765	2.22286	stathmin 1
A_55_P2158570				2.22266
A_52_P445387	NM_007714	Clk4	12750	2.22253	CDC like kinase 4
A_55_P2071858	NM_008598	Mgmt	17314	2.22251	O-6-methylguanine-DNA methyltransferase
A_55_P2019113	NM_001024848	Apol7b	278679	2.21976	apolipoprotein L 7b
A_55_P2081615	NM_001164081	Timeless	21853	2.21938	timeless circadian clock 1
A_51_P167527	NM_008524	Lum	17022	2.21756	lumican
A_55_P2042813	NM_001039647	Gbp11	634650	2.21529	guanylate binding protein 11
A_51_P305052	NM_172900	Siglecg	243958	2.2129	sialic acid binding Ig-like lectin G
A_55_P2044045	NM_011732	Ybx1	22608	2.21288	Y box protein 1
A_55_P2095709				2.2123
A_66_P106113	NM_023275	Rhoj	80837	2.21135	ras homolog gene family, member J
A_51_P169745	NM_011653	Tuba1a	22142	2.20999	tubulin, alpha 1A
A_55_P2155931	NM_001034097	BC096441	619441	2.20817	cDNA sequence BC096441
A_52_P190405	NM_010509	Ifnar2	15976	2.20582	interferon (alpha and beta) receptor 2
A_55_P2018989	NM_013508	Elk3	13713	2.20426	ELK3, member of ETS oncogene family
A_55_P2159189	NM_026172	Decr1	67460	2.20097	2,4-dienoyl CoA reductase 1, mitochondrial
A_55_P1960765				2.19607
A_55_P2073377	NM_001081117	Mki67	17345	2.19449	antigen identified by monoclonal antibody Ki 67
A_52_P646034	NM_010900	Nfatc2ip	18020	2.1932	nuclear factor of activated T cells, cytoplasmic, calcineurin dependent 2 interacting protein
A_55_P2033462	NM_024175	Rps23	66475	2.19276	ribosomal protein S23
A_51_P338317	NM_145491	Rhoq	104215	2.19185	ras homolog gene family, member Q
A_55_P2041584		F420015M19Rik	619329	2.18791	RIKEN cDNA F420015M19 gene
A_55_P2165869	NM_009883	Cebpb	12608	2.18705	CCAAT/enhancer binding protein (C/EBP), beta
A_51_P352968	NM_008538	Marcks	17118	2.187	myristoylated alanine rich protein kinase C substrate
A_55_P2138071				2.18574
A_55_P2080021	NM_011864	Papss2	23972	2.18447	3'-phosphoadenosine 5'-phosphosulfate synthase 2
A_55_P2087375	NM_001101561	Gm6251	621697	2.18391	predicted gene 6251
A_51_P176352	NM_013864	Ndrg2	29811	2.18201	N-myc downstream regulated gene 2
A_52_P551526				2.17782
A_55_P1970866	NM_007475	Rplp0	11837	2.17777	ribosomal protein, large, P0
A_55_P2003548	XR_168842	Gm13215	664894	2.17338	predicted gene 13215
A_55_P1969181	NM_153783	Paox	212503	2.17279	polyamine oxidase (exo-N4-amino)
A_55_P2028259	NM_172572	Rhbdf2	217344	2.1715	rhomboid 5 homolog 2 (Drosophila)
A_55_P2014282				2.17036
A_52_P512575	NM_175606	Hopx	74318	2.17012	HOP homeobox
A_66_P105288	NM_007475	Rplp0	11837	2.16895	ribosomal protein, large, P0
A_55_P2109599				2.16656
A_51_P494675	NM_028071	Cotl1	72042	2.16603	coactosin-like 1 (Dictyostelium)
A_55_P2212498		C030005K06Rik	78695	2.16337	RIKEN cDNA C030005K06 gene
A_55_P1960688	NM_177392	Tmem220	338369	2.16336	transmembrane protein 220
A_55_P2017929	NM_013492	Clu	12759	2.16248	clusterin
A_52_P318673	NM_009117	Saa1	20208	2.16246	serum amyloid A 1
A_55_P2102182				2.16193
A_55_P2004811				2.1597
A_52_P49601	NM_010239	Fth1	14319	2.15935	ferritin heavy chain 1
A_51_P517870	NM_198429	Nfatc1	18018	2.15863	nuclear factor of activated T cells, cytoplasmic, calcineurin dependent 1
A_51_P255682	NM_008594	Mfge8	17304	2.15808	milk fat globule-EGF factor 8 protein
A_55_P2119458	NM_001145877	Slc25a44	229517	2.15761	solute carrier family 25, member 44
A_52_P566396	NM_175136	Rnf122	68867	2.15704	ring finger protein 122
A_55_P1999154				2.15674
A_55_P2125149		Tulp1	22157	2.15413	tubby like protein 1
A_55_P2084238				2.15313
A_55_P2014315				2.15256
A_55_P2006035	NM_030166	Galntl2	78754	2.1494	UDP-N-acetyl-alpha-D-galactosamine:polypeptide N-acetylgalactosaminyltransferase-like 2
A_55_P1971093				2.1492
A_55_P2140843				2.14905
A_55_P2084512	XM_003946322	9230110K08Rik	100041960	2.1483	RIKEN cDNA 9230110K08 gene
A_55_P2141479	NR_004414	Rnu2-10	19848	2.14752	U2 small nuclear RNA 10
A_55_P2136318	NM_009201	Slc1a5	20514	2.14744	solute carrier family 1 (neutral amino acid transporter), member 5
A_55_P1996504	NM_011920	Abcg2	26357	2.14693	ATP-binding cassette, sub-family G (WHITE), member 2
A_52_P390114	NM_145625	Eif4b	75705	2.14679	eukaryotic translation initiation factor 4B
A_52_P112110	NM_145987	Tmem82	213989	2.14491	transmembrane protein 82
A_51_P430357	NM_022993	Lrp10	65107	2.14348	low-density lipoprotein receptor-related protein 10
A_55_P2019751		Paox	212503	2.14337	polyamine oxidase (exo-N4-amino)
A_55_P2121541	NR_033622	Gm6607	625603	2.14209	40S ribosomal protein S20 pseudogene
A_55_P2150976				2.1417
A_51_P140237	NM_010212	Fhl2	14200	2.13957	four and a half LIM domains 2
A_55_P2027323	NM_020585	Golga7	57437	2.13904	golgi autoantigen, golgin subfamily a, 7
A_55_P2043267	NM_001038708	Cdc42se1	57912	2.13875	CDC42 small effector 1
A_52_P99411	NM_008410	Itm2b	16432	2.1375	integral membrane protein 2B
A_55_P2147191	XM_145468	Gm4883	233075	2.13712	predicted gene 4883
A_51_P296608	NM_007836	Gadd45a	13197	2.13666	growth arrest and DNA-damage-inducible 45 alpha
A_55_P2033461				2.13622
A_55_P1955548	NM_009510	Ezr	22350	2.13494	ezrin
A_55_P1960764	NM_009094	Rps4x	20102	2.13445	ribosomal protein S4, X-linked
A_55_P2178044	NM_010567	Inppl1	16332	2.13405	inositol polyphosphate phosphatase-like 1
A_55_P2108255	NM_011175	Lgmn	19141	2.13343	legumain
A_55_P2109114				2.13079
A_52_P399717	NM_026202	Ccdc50	67501	2.1305	coiled-coil domain containing 50
A_51_P376347	NM_013546	Hebp1	15199	2.12748	heme binding protein 1
A_55_P1968178	NM_174992	Smagp	207818	2.12696	small cell adhesion glycoprotein
A_51_P112308	NM_026931	1810011O10Rik	69068	2.12682	RIKEN cDNA 1810011O10 gene
A_55_P2018994	NM_013508	Elk3	13713	2.12135	ELK3, member of ETS oncogene family
A_51_P210956	NM_011693	Vcam1	22329	2.11806	vascular cell adhesion molecule 1
A_55_P2140646	NM_011804	Creg1	433375	2.1179	cellular repressor of E1A-stimulated genes 1
A_55_P1990383	NM_181315	Car5b	56078	2.11576	carbonic anhydrase 5b, mitochondrial
A_51_P506787	NM_001146707	Nap1l1	53605	2.11497	nucleosome assembly protein 1-like 1
A_55_P2038928				2.11437
A_55_P2048202	NM_009280	Ss18	268996	2.11411	synovial sarcoma translocation, Chromosome 18
A_55_P2011385				2.11373
A_55_P2125208	NM_001172205	Arid5a	214855	2.11129	AT rich interactive domain 5A (MRF1-like)
A_55_P2079388	NR_002905	Snora74a	436583	2.11113	small nucleolar RNA, H/ACA box 74A
A_51_P130666	NM_134079	Adk	11534	2.11113	adenosine kinase
A_55_P1961870				2.11085
A_55_P2088425	NM_015749	Tcn2	21452	2.10817	transcobalamin 2
A_55_P2180491	NM_133626	Rrbp1	81910	2.10738	ribosome binding protein 1
A_55_P2036380				2.10584
A_51_P268529	NM_144942	Csad	246277	2.10509	cysteine sulfinic acid decarboxylase
A_51_P324572	NM_009818	Ctnna1	12385	2.10389	catenin (cadherin associated protein), alpha 1
A_55_P1953593	NM_025462	Ece2	107522	2.10257	endothelin converting enzyme 2
A_55_P2055881				2.10196
A_55_P1981366	NM_008485	Lamc2	16782	2.10177	laminin, gamma 2
A_52_P28806	NM_008021	Foxm1	14235	2.10105	forkhead box M1
A_55_P1993858	NR_001460	Rmrp	19782	2.10058	RNA component of mitochondrial RNAase P
A_55_P2083824		1700085B13Rik	76721	2.10009	RIKEN cDNA 1700085B13 gene
A_55_P2062310				2.09991
A_55_P2060415				2.09989
A_55_P1993758	NM_021552	Nsa2	59050	2.09861	NSA2 ribosome biogenesis homolog (S. cerevisiae)
A_55_P2037584	NM_133977	Trf	22041	2.0964	transferrin
A_55_P1996862	NM_011190	Psme2	19188	2.09502	proteasome (prosome, macropain) 28 subunit, beta
A_55_P1966660	NM_001025208	LOC547349	547349	2.09361	MHC class I family member
A_55_P1993761	NM_021552	Nsa2	59050	2.09328	NSA2 ribosome biogenesis homolog (S. cerevisiae)
A_55_P1991770	NM_019417	Pdlim4	30794	2.09223	PDZ and LIM domain 4
A_52_P616392	NM_183426	Sbno2	216161	2.09037	strawberry notch homolog 2 (Drosophila)
A_51_P203182	NM_138310	Apobr	171504	2.08986	apolipoprotein B receptor
A_55_P2136385	NM_016959	Rps3a	20091	2.08975	ribosomal protein S3A
A_55_P2105152	NM_025863	Trim59	66949	2.08892	tripartite motif-containing 59
A_55_P2154387	NM_007554	Bmp4	12159	2.08835	bone morphogenetic protein 4
A_55_P2149049	NM_172086	Rpl32	19951	2.08735	ribosomal protein L32
A_55_P1987715	NM_001199265	Epb4.1l2	13822	2.08634	erythrocyte protein band 4.1-like 2
A_51_P258690	NM_009136	Scrg1	20284	2.0839	scrapie responsive gene 1
A_51_P272876	NM_001160378	Fam46a	212943	2.08267	family with sequence similarity 46, member A
A_51_P292357	NM_016959	Rps3a	20091	2.08254	ribosomal protein S3A
A_55_P2080907	NM_009080	Rpl26	19941	2.08089	ribosomal protein L26
A_55_P1998776				2.08015
A_51_P148060	NM_011197	Ptgfrn	19221	2.07842	prostaglandin F2 receptor negative regulator
A_55_P2135311	NM_030152	Nol3	78688	2.07648	nucleolar protein 3 (apoptosis repressor with CARD domain)
A_51_P111612	NM_001042592	Arrdc4	66412	2.07632	arrestin domain containing 4
A_55_P2395732		2810427A07Rik	72767	2.07602	RIKEN cDNA 2810427A07 gene
A_55_P1996421				2.076
A_52_P423128	NM_176849	Arglu1	234023	2.07598	arginine and glutamate rich 1
A_55_P1988623	NM_001164099	Add3	27360	2.07427	adducin 3 (gamma)
A_51_P282508	NM_007484	Rhoc	11853	2.07242	ras homolog gene family, member C
A_55_P2064771	NM_001252055	Ly6c1	17067	2.07138	lymphocyte antigen 6 complex, locus C1
A_51_P191586	NM_019767	Arpc1a	56443	2.07084	actin related protein 2/3 complex, subunit 1A
A_55_P2169784	NM_011122	Plod1	18822	2.06989	procollagen-lysine, 2-oxoglutarate 5-dioxygenase 1
A_55_P2149906	XM_001479170	Gm8618	667414	2.06954	predicted gene 8618
A_55_P2119463	NM_010281	Ggh	14590	2.06927	gamma-glutamyl hydrolase
A_55_P2104904				2.06856
A_52_P585751	NM_029364	Gns	75612	2.06712	glucosamine (N-acetyl)-6-sulfatase
A_55_P2083988	NM_008505	Lmo2	16909	2.06674	LIM domain only 2
A_66_P115513	XR_140481	D730003I15Rik	100504360	2.06622	RIKEN cDNA D730003I15 gene
A_51_P320852	NM_007657	Cd9	12527	2.0658	CD9 antigen
A_55_P2177712		Gm10725	100038542	2.06494	predicted gene 10725
A_55_P2006774	NM_139197	Gbgt1	227671	2.06492	globoside alpha-1,3-N-acetylgalactosaminyltransferase 1
A_55_P2138097				2.06477
A_55_P2060243	NM_145467	Itgbl1	223272	2.06475	integrin, beta-like 1
A_55_P2030030	NM_007421	Adssl1	11565	2.06458	adenylosuccinate synthetase like 1
A_55_P2069659	NM_030728	9930013L23Rik	80982	2.06387	RIKEN cDNA 9930013L23 gene
A_52_P598309	NM_001081005	1500012F01Rik	68949	2.06361	RIKEN cDNA 1500012F01 gene
A_52_P142208	NM_023423	Akirin1	68050	2.06349	akirin 1
A_55_P2155996				2.06349
A_51_P395293	NM_177682	Ccz1	231874	2.06325	CCZ1 vacuolar protein trafficking and biogenesis associated
A_55_P2135631	NM_011296	Rps18	20084	2.06301	ribosomal protein S18
A_55_P1962811	NM_130889	Anp32b	67628	2.06286	acidic (leucine-rich) nuclear phosphoprotein 32 family, member B
A_55_P1964960	NM_001164724	Il33	77125	2.06259	interleukin 33
A_55_P1962466				2.06247
A_55_P1964464				2.06215
A_55_P2126469				2.06033
A_55_P2058657				2.0596
A_52_P202029	NM_172406	Trak2	70827	2.05949	trafficking protein, kinesin binding 2
A_55_P2087374				2.05939
A_55_P2121543	NM_026147	Rps20	67427	2.05859	ribosomal protein S20
A_51_P451176	NM_024469	Bhlhe41	79362	2.05803	basic helix-loop-helix family, member e41
A_55_P1989797	XM_144599	Gm4963	243302	2.05457	predicted gene 4963
A_51_P426270	NM_008597	Mgp	17313	2.05306	matrix Gla protein
A_51_P304397	NM_027468	Cpm	70574	2.05291	carboxypeptidase M
A_55_P2100679	NM_001253894	Dnm2	13430	2.05284	dynamin 2
A_55_P1997486	NM_011482	Nhp2l1	20826	2.05233	NHP2 non-histone chromosome protein 2-like 1 (S. cerevisiae)
A_55_P2095271	NM_153805	Pkn3	263803	2.0516	protein kinase N3
A_51_P479818	NM_028894	Lonrf3	74365	2.05003	LON peptidase N-terminal domain and ring finger 3
A_55_P1965154	NM_001199123	Spc25	66442	2.0498	SPC25, NDC80 kinetochore complex component, homolog (S. cerevisiae)
A_55_P2043028	NM_028129	2610020H08Rik	434234	2.04704	RIKEN cDNA 2610020H08 gene
A_55_P2164694				2.04634
A_55_P1977422		Rps20	67427	2.04627	ribosomal protein S20
A_51_P295420	NM_145931	Zc3h7a	106205	2.04576	zinc finger CCCH type containing 7 A
A_52_P516091	NM_133792	Pla2g15	192654	2.0444	phospholipase A2, group XV
A_55_P2102579				2.04404
A_55_P2159585	NM_178079	Pm20d1	212933	2.04388	peptidase M20 domain containing 1
A_55_P2131707	NM_145376	Lpcat1	210992	2.04219	lysophosphatidylcholine acyltransferase 1
A_55_P2059010	NM_011254	Rbp1	19659	2.04099	retinol binding protein 1, cellular
A_55_P2073841				2.03943
A_52_P516409	NM_053185	Col4a6	94216	2.03921	collagen, type IV, alpha 6
A_52_P449871	NM_031166	Id4	15904	2.03877	inhibitor of DNA binding 4
A_51_P120093	NM_028035	Snx10	71982	2.03873	sorting nexin 10
A_51_P432794	NM_146174	Fam115c	232748	2.03871	family with sequence similarity 115, member C
A_55_P2132894	NM_016807	Sdcbp	53378	2.03829	syndecan binding protein
A_55_P2102715				2.03789
A_51_P149621	NM_024222	Stt3b	68292	2.03785	STT3, subunit of the oligosaccharyltransferase complex, homolog B (S. cerevisiae)
A_55_P2085412	NM_172756	Ankle1	234396	2.0372	ankyrin repeat and LEM domain containing 1
A_66_P126492	NM_133937	Brk1	101314	2.03693	BRICK1, SCAR/WAVE actin-nucleating complex subunit
A_55_P2135098	NM_007475	Rplp0	11837	2.03679	ribosomal protein, large, P0
A_51_P488673	NM_008143	Gnb2l1	14694	2.03585	guanine nucleotide binding protein (G protein), beta polypeptide 2 like 1
A_55_P2089530	NM_010221	Fkbp10	14230	2.03465	FK506 binding protein 10
A_66_P105736	NM_019671	Net1	56349	2.03394	neuroepithelial cell transforming gene 1
A_66_P118141	NM_021309	Sh2d2a	27371	2.03378	SH2 domain protein 2A
A_55_P2106235	NM_009304	Syngr2	20973	2.03324	synaptogyrin 2
A_55_P2128734	NM_146131	Pbxip1	229534	2.03307	pre B cell leukemia transcription factor interacting protein 1
A_55_P2111237	NM_053102	Sep15	93684	2.03204	selenoprotein
A_52_P89335	NM_146260	Tmie	20776	2.03059	transmembrane inner ear
A_55_P1979092	NM_008670	Naip1	17940	2.02882	NLR family, apoptosis inhibitory protein 1
A_55_P2014214				2.0283
A_51_P359262	NM_025468	Sec11c	66286	2.02719	SEC11 homolog C (S. cerevisiae)
A_52_P325527	NM_010103	Edil3	13612	2.02662	EGF-like repeats and discoidin I-like domains 3
A_51_P267796	NM_022563	Ddr2	18214	2.0264	discoidin domain receptor family, member 2
A_55_P1954860				2.02591
A_51_P293938	NM_026878	Rasl11b	68939	2.02527	RAS-like, family 11, member B
A_55_P2139390				2.02321
A_51_P419246	NR_028427	5830416P10Rik	381232	2.02272	RIKEN cDNA 5830416P10 gene
A_55_P1986341	NR_002858	Gm4956	241041	2.02255	predicted gene 4956
A_55_P1982340				2.02058
A_52_P483280	NM_010685	Lamp2	16784	2.01961	lysosomal-associated membrane protein 2
A_55_P2132845				2.01928
A_55_P2098771	NM_025444	Taf13	99730	2.01895	TAF13 RNA polymerase II, TATA box binding protein (TBP)-associated factor
A_66_P118091	NM_023141	Tor3a	30935	2.01824	torsin family 3, member A
A_52_P303176	NM_024461	1810037I17Rik	67704	2.01693	RIKEN cDNA 1810037I17 gene
A_55_P1954258	NM_201609	Zfp652	268469	2.01633	zinc finger protein 652
A_51_P420415	NM_175283	Srd5a1	78925	2.01541	steroid 5 alpha-reductase 1
A_55_P2030160	NM_001142920	Tcf7l2	21416	2.0148	transcription factor 7 like 2, T cell specific, HMG box
A_66_P106509				2.01378
A_55_P2051176	XR_141341			2.01362
A_55_P2103011	NM_013660	Sema4d	20354	2.01268	sema domain, immunoglobulin domain (Ig), transmembrane domain (TM) and short cytoplasmic domain, (semaphorin) 4D
A_55_P2052655	NM_177753	Sox21	223227	2.01249	SRY-box containing gene 21
A_55_P2101191	NM_025549	Arrdc4	66412	2.01249	arrestin domain containing 4
A_55_P1994927	NM_144538	Rab3il1	74760	2.01227	RAB3A interacting protein (rabin3)-like 1
A_55_P1984144				2.01175
A_51_P363187	NM_008176	Cxcl1	14825	2.01089	chemokine (C-X-C motif) ligand 1
A_52_P527800	NM_145158	Emilin2	246707	2.01011	elastin microfibril interfacer 2
A_55_P2048730	XR_141341	Gm4786	213781	2.00998	predicted gene 4786
A_55_P2058942	NM_026316	Aldh3b1	67689	2.00985	aldehyde dehydrogenase 3 family, member B1
A_52_P39314	NR_001585	Speer7-ps1	75858	2.00924	spermatogenesis associated glutamate (E)-rich protein 7, pseudogene 1
A_55_P2170419				2.00818
A_51_P391616	NM_027907	Agxt2l1	71760	2.0076	alanine-glyoxylate aminotransferase 2-like 1
A_55_P2081169				2.00665
A_55_P2277019	NM_013586	Loxl3	16950	2.00662	lysyl oxidase-like 3
A_55_P2051254	NR_003368	Pvt1	19296	2.0058	plasmacytoma variant translocation 1
A_55_P2125322				2.00577
A_55_P1972839				2.00565
A_55_P2085672				2.00449
A_55_P2044593	NM_024461	1810037I17Rik	67704	2.00407	RIKEN cDNA 1810037I17 gene
A_55_P2008021	NM_026838	Srpx2	68792	2.00348	sushi-repeat-containing protein, X-linked 2
A_55_P2093874	NM_146131	Pbxip1	229534	2.00255	pre B cell leukemia transcription factor interacting protein 1
A_51_P275953	NM_027030	Dcps	69305	2.00047	decapping enzyme, scavenger
A_51_P418168	NM_029103	Manf	74840	-2.00013	mesencephalic astrocyte-derived neurotrophic factor
A_55_P2112170	NM_001004062	Crtc1	382056	-2.00034	CREB regulated transcription coactivator 1
A_55_P2022509	NM_172948	Mgat5b	268510	-2.00057	mannoside acetylglucosaminyltransferase 5, isoenzyme B
A_55_P2115330		Nrg4	83961	-2.00066	neuregulin 4
A_52_P336904	NM_011995	Pclo	26875	-2.00114	piccolo (presynaptic cytomatrix protein)
A_51_P425737	NM_025935	Tbc1d7	67046	-2.00288	TBC1 domain family, member 7
A_55_P2178201	NM_025793	Wdr45l	66840	-2.00292	Wdr45 like
A_55_P2160810	NM_008593	Foxd2	17301	-2.00325	forkhead box D2
A_55_P2104988	NM_009597	Asic1	11419	-2.00407	acid-sensing (proton-gated) ion channel 1
A_66_P114461	NM_177328	Grm7	108073	-2.00434	glutamate receptor, metabotropic 7
A_52_P612537	NM_178750	Ss18l1	269397	-2.00476	synovial sarcoma translocation gene on chromosome 18-like 1
A_52_P517247	NM_001033354	Iqsec3	243621	-2.00529	IQ motif and Sec7 domain 3
A_55_P2008991	NM_009305	Syp	20977	-2.00603	synaptophysin
A_55_P1973377	NM_145967	Vstm2a	211739	-2.00631	V-set and transmembrane domain containing 2A
A_55_P1956734				-2.00696
A_55_P2032643	NM_001099299	Ajap1	230959	-2.00764	adherens junction associated protein 1
A_55_P2022748		Tenm3	23965	-2.0082	teneurin transmembrane protein 3
A_55_P2130660	NM_178740	Slitrk4	245446	-2.00856	SLIT and NTRK-like family, member 4
A_55_P2150108	NM_027629	Pgm2l1	70974	-2.00877	phosphoglucomutase 2-like 1
A_66_P117477	NM_010052	Dlk1	13386	-2.00935	delta-like 1 homolog (Drosophila)
A_52_P589391	NM_010069	Doc2a	13446	-2.01017	double C2, alpha
A_55_P1981704	NM_172914	Ccdc113	244608	-2.01024	coiled-coil domain containing 113
A_55_P1973011	NM_178726	Ppm1l	242083	-2.01048	protein phosphatase 1 (formerly 2C)-like
A_52_P596595	NM_175498	Pnma2	239157	-2.01099	paraneoplastic antigen MA2
A_55_P2131964	NM_001081070	Pdia2	69191	-2.01146	protein disulfide isomerase associated 2
A_55_P2071726	NM_029004	Rasgef1c	74563	-2.01192	RasGEF domain family, member 1C
A_51_P431894	NM_178702	Radil	231858	-2.01304	Ras association and DIL domains
A_55_P1959628	NM_001110152	Pfdn4	109054	-2.01308	prefoldin 4
A_55_P2237142		LOC552873	552873	-2.01349	uncharacterized LOC552873
A_55_P2002745				-2.01462
A_51_P344376	NM_013533	Gpr162	14788	-2.01479	G protein-coupled receptor 162
A_55_P2299116		LOC553090	553090	-2.01601	uncharacterized LOC553090
A_55_P2097206	NM_009793	Camk4	12326	-2.01632	calcium/calmodulin-dependent protein kinase IV
A_55_P1983268	NM_001243238	4930444P10Rik	75799	-2.01708	RIKEN cDNA 4930444P10 gene
A_55_P1993840	NM_175432	Tmem132c	208213	-2.01755	transmembrane protein 132C
A_55_P1983683	NM_183318	Rgag4	331474	-2.0182	retrotransposon gag domain containing 4
A_55_P1967837	NM_177056	Tmem198	319998	-2.01855	transmembrane protein 198
A_55_P1963463	NM_008067	Gabra3	14396	-2.02086	gamma-aminobutyric acid (GABA) A receptor, subunit alpha 3
A_55_P2003393		Gm10605	100038557	-2.02109	predicted gene 10605
A_55_P1956718	NM_028238	Rab38	72433	-2.02179	RAB38, member of RAS oncogene family
A_55_P2139809	NM_010200	Fgf13	14168	-2.02217	fibroblast growth factor 13
A_55_P2027900		Gabra2	14395	-2.02244	gamma-aminobutyric acid (GABA) A receptor, subunit alpha 2
A_55_P2051991	NM_001003920	Brsk1	381979	-2.02457	BR serine/threonine kinase 1
A_55_P2062437	NM_001163175	Begain	380785	-2.02545	brain-enriched guanylate kinase-associated
A_55_P2315012		4930458D05Rik	75802	-2.02575	RIKEN cDNA 4930458D05 gene
A_55_P2170732	NM_178699	B930041F14Rik	230991	-2.02577	RIKEN cDNA B930041F14 gene
A_51_P283016	NM_009200	Slc1a6	20513	-2.02641	solute carrier family 1 (high affinity aspartate/glutamate transporter), member 6
A_52_P503104	NM_001033215	Zfp957	105590	-2.02664	zinc finger protein 957
A_55_P1960616	NM_139139	Dnajc17	69408	-2.02665	DnaJ (Hsp40) homolog, subfamily C, member 17
A_51_P292527	NM_028944	P4htm	74443	-2.02671	prolyl 4-hydroxylase, transmembrane (endoplasmic reticulum)
A_55_P2166238	NM_001256382	Rims2	116838	-2.02873	regulating synaptic membrane exocytosis 2
A_55_P2055031	NM_182808	Fam19a1	320265	-2.02888	family with sequence similarity 19, member A1
A_52_P408025	NM_001143683	Mpped2	77015	-2.02893	metallophosphoesterase domain containing 2
A_55_P2184177				-2.02915
A_51_P386069	NM_176971	Rab9b	319642	-2.02928	RAB9B, member RAS oncogene family
A_55_P2376701		A230057D06Rik	319893	-2.02984	RIKEN cDNA A230057D06 gene
A_66_P124858	NM_001024474	Diras2	68203	-2.03053	DIRAS family, GTP-binding RAS-like 2
A_55_P2143139	NM_026751	Myadml2	68515	-2.03063	myeloid-associated differentiation marker-like 2
A_55_P2164408		Asb16	217217	-2.03228	ankyrin repeat and SOCS box-containing 16
A_55_P2092671	NM_010933	Nppc	18159	-2.03234	natriuretic peptide type C
A_52_P285992	NM_023854	Arfgap2	77038	-2.03356	ADP-ribosylation factor GTPase activating protein 2
A_52_P127682	NM_198114	Dagla	269060	-2.03357	diacylglycerol lipase, alpha
A_51_P427603	NM_144935	BC018242	235044	-2.03401	cDNA sequence BC018242
A_52_P1004509	NR_033324	BC065397	436230	-2.03404	cDNA sequence BC065397
A_55_P2173526	NR_045897	A230070E04Rik	100043072	-2.03561	RIKEN cDNA A230070E04 gene
A_51_P437021	NM_175114	Trak1	67095	-2.03612	trafficking protein, kinesin binding 1
A_55_P2061338	NM_153081	Slc16a11	216867	-2.03667	solute carrier family 16 (monocarboxylic acid transporters), member 11
A_51_P266695	NM_172835	Peli3	240518	-2.03783	pellino 3
A_55_P2325698		2010002M09Rik	69841	-2.03846	RIKEN cDNA 2010002M09 gene
A_55_P2023314	NM_001159344	Casz1	69743	-2.03876	castor zinc finger 1
A_51_P393305	NM_198034	Sidt1	320007	-2.03962	SID1 transmembrane family, member 1
A_55_P2106931	NM_008417	Kcna2	16490	-2.04055	potassium voltage-gated channel, shaker-related subfamily, member 2
A_52_P20727	NM_175340	Nhlrc1	105193	-2.04068	NHL repeat containing 1
A_55_P1965674	NM_019998	Alg2	56737	-2.04107	asparagine-linked glycosylation 2 (alpha-1,3-mannosyltransferase)
A_55_P1984645	NR_003649	Gm5434	432649	-2.04124	ubiquitin-conjugating enzyme E2F (putative) pseudogene
A_55_P2175925				-2.04139
A_55_P1956557	NM_001166399	Rab3a	19339	-2.04206	RAB3A, member RAS oncogene family
A_55_P2025755	NM_029139	Syce1l	668110	-2.04339	synaptonemal complex central element protein 1 like
A_55_P1961567	NM_026875	Ypel3	66090	-2.044	yippee-like 3 (Drosophila)
A_51_P497395	NM_145100	Lypd1	72585	-2.04445	Ly6/Plaur domain containing 1
A_55_P2085826				-2.04498
A_55_P2165324	NM_028817	Acsl3	74205	-2.04524	acyl-CoA synthetase long-chain family member 3
A_55_P1961127	NR_001592	H19	14955	-2.04531	H19 fetal liver mRNA
A_55_P1960451	NM_001164805	Thsd7a	330267	-2.04566	thrombospondin, type I, domain containing 7A
A_55_P2270137		B930036G03Rik	408070	-2.04616	RIKEN cDNA B930036G03 gene
A_52_P271572	NM_139293	Ece2	107522	-2.04616	endothelin converting enzyme 2
A_55_P2011700	XM_003945389	Gm3364	100041481	-2.04834	predicted gene 3364
A_55_P2364241		Nhsl2	100042480	-2.04914	NHS-like 2
A_55_P2007500	NM_001013749	Tmem151b	210573	-2.04987	transmembrane protein 151B
A_51_P181922	XM_978251	Yjefn3	234365	-2.05032	YjeF N-terminal domain containing 3
A_55_P1972054		Capn10	23830	-2.05071	calpain 10
A_52_P124173	NM_172151	Zdhhc8	27801	-2.05075	zinc finger, DHHC domain containing 8
A_52_P612137	NM_009822	Runx1t1	12395	-2.05169	runt-related transcription factor 1; translocated to, 1 (cyclin D-related)
A_52_P166694	NM_009496	Vamp1	22317	-2.05284	vesicle-associated membrane protein 1
A_51_P237668	NM_009749	Bex2	12069	-2.05348	brain expressed X-linked 2
A_52_P440445		Polr1a	20019	-2.0535	polymerase (RNA) I polypeptide A
A_55_P2017373	NM_146100	Ina	226180	-2.05354	internexin neuronal intermediate filament protein, alpha
A_55_P1964174	NM_008704	Nme1	18102	-2.05359	NME/NM23 nucleoside diphosphate kinase 1
A_55_P2096530	NM_133788	Icmt	57295	-2.05422	isoprenylcysteine carboxyl methyltransferase
A_55_P2284497	NM_001206849	Smim18	72632	-2.05434	small integral membrane protein 18
A_52_P201558	NM_029879	Rgs7bp	52882	-2.05455	regulator of G-protein signalling 7 binding protein
A_55_P2195157	NM_001177371	Dbn1	56320	-2.0557	drebrin 1
A_55_P2078463	NM_001271916	Nrl	18185	-2.05668	neural retina leucine zipper gene
A_55_P2042918	NM_197987	Trim37	68729	-2.05691	tripartite motif-containing 37
A_51_P104718	NM_001010941	Gpr12	14738	-2.05728	G-protein coupled receptor 12
A_55_P2133835	NM_001254724	1700023F06Rik	69441	-2.05908	RIKEN cDNA 1700023F06 gene
A_55_P2110998	NM_178406	Gpr153	100129	-2.06095	G protein-coupled receptor 153
A_55_P2096917	NM_001005423	Mreg	381269	-2.06302	melanoregulin
A_55_P2082215	NM_001162864	Ttbk1	106763	-2.06338	tau tubulin kinase 1
A_55_P2041011	NM_001033633	Slc2a13	239606	-2.06346	solute carrier family 2 (facilitated glucose transporter), member 13
A_52_P843573	NM_028821	Dnalc1	105000	-2.06373	dynein, axonemal, light chain 1
A_52_P1164643				-2.06411
A_51_P293781	NM_016863	Fkbp1b	14226	-2.06428	FK506 binding protein 1b
A_55_P2268945		Gm17244	100038759	-2.06477	predicted gene, 17244
A_55_P1990373	NM_001081156	Trnp1	69539	-2.06477	TMF1-regulated nuclear protein 1
A_51_P282594	NM_026805	Svop	68666	-2.06584	SV2 related protein
A_51_P215038	NM_182991	Tmem59l	67937	-2.06594	transmembrane protein 59-like
A_66_P105965	NM_010078	Drp2	13497	-2.06649	dystrophin related protein 2
A_55_P2159512	NM_148927	Plekha4	69217	-2.06871	pleckstrin homology domain containing, family A (phosphoinositide binding specific) member 4
A_55_P2164070	NM_028736	Grip1	74053	-2.06957	glutamate receptor interacting protein 1
A_55_P2123673	NM_001081156	Trnp1	69539	-2.0701	TMF1-regulated nuclear protein 1
A_55_P2125982	NM_198250	Lrrc4b	272381	-2.07014	leucine rich repeat containing 4B
A_55_P2169804	NM_194059	Nanos3	244551	-2.07134	nanos homolog 3 (Drosophila)
A_55_P1993777	NM_001039167	Rbfox3	52897	-2.07139	RNA binding protein, fox-1 homolog (C. elegans) 3
A_55_P2134092	NM_001003920	Brsk1	381979	-2.07159	BR serine/threonine kinase 1
A_51_P300337	NM_007792	Csrp2	13008	-2.07256	cysteine and glycine-rich protein 2
A_55_P2150496	NM_010063	Dync1i1	13426	-2.0727	dynein cytoplasmic 1 intermediate chain 1
A_55_P2098100	NM_001033329	Arhgef9	236915	-2.07368	CDC42 guanine nucleotide exchange factor (GEF) 9
A_55_P2419296		1110006E14Rik	76286	-2.07502	RIKEN cDNA 1110006E14 gene
A_55_P2137853				-2.07541
A_55_P2380806	NR_045098	Gm2115	100039239	-2.07678	predicted gene 2115
A_55_P2084522	NM_024472	Gltpd1	79554	-2.07701	glycolipid transfer protein domain containing 1
A_51_P316553	NM_010612	Kdr	16542	-2.07725	kinase insert domain protein receptor
A_51_P147766	NM_170673	Cpne9	211232	-2.07741	copine family member IX
A_55_P2086455				-2.07822
A_52_P117408	NM_009375	Tg	21819	-2.0787	thyroglobulin
A_55_P2168441	NM_175427	Fam163b	109349	-2.07907	family with sequence similarity 163, member B
A_51_P307559	NM_001142965	Frrs1l	230235	-2.0791	ferric-chelate reductase 1 like
A_51_P251205	NM_028627	Psd	73728	-2.07985	pleckstrin and Sec7 domain containing
A_52_P462472	NM_001077354	C77370	245555	-2.08166	expressed sequence C77370
A_55_P2015173				-2.08244
A_55_P2077914	NM_001004361	Tpgs2	66648	-2.08273	tubulin polyglutamylase complex subunit 2
A_55_P1953013	NM_183310	Ccser1	232035	-2.08282	coiled-coil serine rich 1
A_51_P500541	NM_029798	Flywch2	76917	-2.08305	FLYWCH family member 2
A_55_P2334629				-2.08334
A_51_P183630	NM_029510	Bcor	71458	-2.08348	BCL6 interacting corepressor
A_51_P223929	NM_138679	Ash1l	192195	-2.08432	ash1 (absent, small, or homeotic)-like (Drosophila)
A_55_P1968916		Cbln1	12404	-2.08621	cerebellin 1 precursor protein
A_52_P257728	NM_033570	Cnnm4	94220	-2.08779	cyclin M4
A_55_P1955147	NM_177343	Camk1d	227541	-2.08785	calcium/calmodulin-dependent protein kinase ID
A_55_P2158483	NM_028024	Nkiras2	71966	-2.08791	NFKB inhibitor interacting Ras-like protein 2
A_55_P2417003				-2.08852
A_52_P217604	NM_182996	Zfp692	103836	-2.08898	zinc finger protein 692
A_55_P1992049	NM_021896	Gucy1a3	60596	-2.08907	guanylate cyclase 1, soluble, alpha 3
A_55_P2034570	NM_007916	Ddx19a	13680	-2.09231	DEAD (Asp-Glu-Ala-Asp) box polypeptide 19a
A_51_P182131	NM_001033304	5330417C22Rik	229722	-2.09314	RIKEN cDNA 5330417C22 gene
A_55_P2056821	XR_035291	A330008L17Rik	234624	-2.09354	RIKEN cDNA A330008L17 gene
A_55_P2125997	NM_008172	Grin2d	14814	-2.09403	glutamate receptor, ionotropic, NMDA2D (epsilon 4)
A_55_P2000434	NM_172446	Skor1	207667	-2.09478	SKI family transcriptional corepressor 1
A_51_P128667	NM_011838	Lynx1	23936	-2.0952	Ly6/neurotoxin 1
A_55_P1997525	NM_001177617	Arpp21	74100	-2.09621	cyclic AMP-regulated phosphoprotein, 21
A_55_P2049282	NM_011837	Ly6h	23934	-2.09649	lymphocyte antigen 6 complex, locus H
A_52_P97699	NM_001252508	D430019H16Rik	268595	-2.09813	RIKEN cDNA D430019H16 gene
A_55_P2068096		Rap1gap	110351	-2.09844	Rap1 GTPase-activating protein
A_55_P2059040	NM_013645	Pvalb	19293	-2.09945	parvalbumin
A_55_P2046790		Mpped1	223726	-2.10081	metallophosphoesterase domain containing 1
A_55_P2021826	NM_029348	Zbtb4	75580	-2.10177	zinc finger and BTB domain containing 4
A_55_P2111870	NM_133185	Rogdi	66049	-2.10196	rogdi homolog (Drosophila)
A_55_P2054643	NM_001198587	Nrxn3	18191	-2.1021	neurexin III
A_66_P112301		C230072F16Rik	320784	-2.10242	RIKEN cDNA C230072F16 gene
A_52_P867058	NM_001112739	Kcnc1	16502	-2.10421	potassium voltage gated channel, Shaw-related subfamily, member 1
A_55_P2184339	NM_001081160	Mdga1	74762	-2.10562	MAM domain containing glycosylphosphatidylinositol anchor 1
A_55_P2217831		2900054C01Rik	73049	-2.10634	RIKEN cDNA 2900054C01 gene
A_55_P2419299		1110006E14Rik	76286	-2.10666	RIKEN cDNA 1110006E14 gene
A_55_P1972297	NM_183152	Plk5	216166	-2.11144	polo-like kinase 5
A_52_P661	NM_175750	Plxna4	243743	-2.11171	plexin A4
A_51_P347859	NM_022428	Irx6	64379	-2.11229	Iroquois related homeobox 6 (Drosophila)
A_55_P2013730	NM_001161536	Islr2	320563	-2.11292	immunoglobulin superfamily containing leucine-rich repeat 2
A_52_P655663	NM_010376	H13	14950	-2.11303	histocompatibility 13
A_55_P2093232	NM_080728	Myh7	140781	-2.11319	myosin, heavy polypeptide 7, cardiac muscle, beta
A_55_P2141008		Siglech	233274	-2.11381	sialic acid binding Ig-like lectin H
A_55_P2109479	NM_001001180	Zfp941	407812	-2.1149	zinc finger protein 941
A_52_P62833	NM_001017983	Foxred2	239554	-2.11568	FAD-dependent oxidoreductase domain containing 2
A_55_P1970309	NM_175003	Arhgap44	216831	-2.11583	Rho GTPase activating protein 44
A_52_P476431	NM_021292	Evc	59056	-2.11677	Ellis van Creveld gene syndrome
A_55_P2019457	NM_013509	Eno2	13807	-2.11708	enolase 2, gamma neuronal
A_51_P161946	NM_175332	E130012A19Rik	103551	-2.1183	RIKEN cDNA E130012A19 gene
A_52_P354744	NM_011401	Slc2a3	20527	-2.11942	solute carrier family 2 (facilitated glucose transporter), member 3
A_55_P2039225	NM_001081155	Rap1gap	110351	-2.12062	Rap1 GTPase-activating protein
A_55_P2164348	NM_008263	Hoxa10	15395	-2.1236	homeobox A10
A_55_P2043062	NM_001012402	Hs3st6	328779	-2.12393	heparan sulfate (glucosamine) 3-O-sulfotransferase 6
A_51_P463440	NM_130450	Elovl6	170439	-2.12461	ELOVL family member 6, elongation of long chain fatty acids (yeast)
A_66_P128445		Bend7	209645	-2.1254	BEN domain containing 7
A_55_P1955736		Ptpn5	19259	-2.12612	protein tyrosine phosphatase, non-receptor type 5
A_55_P2086323		BC051408	408061	-2.12646	cDNA sequence BC051408
A_55_P2011491				-2.12756
A_55_P2072233	NM_028325	Zcchc12	72693	-2.12772	zinc finger, CCHC domain containing 12
A_55_P2133534	NM_025943	Dzip1	66573	-2.12892	DAZ interacting protein 1
A_55_P2063588	NM_025394	Tomm7	66169	-2.12915	translocase of outer mitochondrial membrane 7 homolog (yeast)
A_52_P183038	NM_011829	Impdh1	23917	-2.12932	inosine 5'-phosphate dehydrogenase 1
A_51_P431785	NM_008664	Myom2	17930	-2.12943	myomesin 2
A_65_P01418	NM_029361	Wnk2	75607	-2.12945	WNK lysine deficient protein kinase 2
A_51_P421303	NM_026769	Caly	68566	-2.12959	calcyon neuron-specific vesicular protein
A_52_P18081	NM_025864	Tmem206	66950	-2.1325	transmembrane protein 206
A_51_P495269	NM_008508	Lor	16939	-2.13425	loricrin
A_51_P325318	NM_172702	Serinc2	230779	-2.13452	serine incorporator 2
A_55_P2417434		E130215H24Rik	109344	-2.1348	RIKEN cDNA E130215H24 gene
A_51_P424054	NM_145361	Btbd2	208198	-2.1354	BTB (POZ) domain containing 2
A_55_P2455460	NM_011132	Pole	18973	-2.13562	polymerase (DNA directed), epsilon
A_55_P2134022	NM_021050	Cftr	12638	-2.13684	cystic fibrosis transmembrane conductance regulator
A_55_P2368680		Gm10741	100038403	-2.13715	predicted gene 10741
A_55_P2086933	NM_001254953	Ankrd66	100043332	-2.13969	ankyrin repeat domain 66
A_55_P2239758	NR_046053	4931430N09Rik	74363	-2.14034	RIKEN cDNA 4931430N09 gene
A_55_P1983508	NM_013613	Nr4a2	18227	-2.14167	nuclear receptor subfamily 4, group A, member 2
A_55_P1987028	NM_053173	Kifc5b	16580	-2.14581	kinesin family member C5B
A_52_P59400	NM_177173	A830018L16Rik	320492	-2.14614	RIKEN cDNA A830018L16 gene
A_55_P2087404	NM_133350	Mapre3	100732	-2.14642	microtubule-associated protein, RP/EB family, member 3
A_51_P423948	NM_007724	Cnga2	12789	-2.14667	cyclic nucleotide gated channel alpha 2
A_55_P2330435		9630041G16Rik	100223	-2.14671	RIKEN cDNA 9630041G16 gene
A_55_P2039586	NM_001035531	Adrbk2	320129	-2.14909	adrenergic receptor kinase, beta 2
A_55_P1997821	NM_001001985	Nat8l	269642	-2.15176	N-acetyltransferase 8-like
A_55_P2079167	NM_010065	Dnm1	13429	-2.15341	dynamin 1
A_51_P353914	NM_008319	Icam5	15898	-2.15712	intercellular adhesion molecule 5, telencephalin
A_55_P2093231	XM_003689292	LOC100862557	100862557	-2.15723	myosin-6-like
A_52_P402897	NM_009867	Cdh4	12561	-2.1586	cadherin 4
A_55_P2047043	NM_001081044	Mylk2	228785	-2.15887	myosin, light polypeptide kinase 2, skeletal muscle
A_55_P2039532	NM_011040	Pax8	18510	-2.16007	paired box gene 8
A_51_P295085	NM_008760	Ogn	18295	-2.16032	osteoglycin
A_51_P196972	NM_011403	Slc4a1	20533	-2.16038	solute carrier family 4 (anion exchanger), member 1
A_52_P381929	NM_018798	Ubqln2	54609	-2.16104	ubiquilin 2
A_55_P2064351	NM_011703	Vipr1	22354	-2.16152	vasoactive intestinal peptide receptor 1
A_55_P2012734	NM_178699	B930041F14Rik	230991	-2.16215	RIKEN cDNA B930041F14 gene
A_55_P2120189	NM_001079876	Gas2l3	237436	-2.16303	growth arrest-specific 2 like 3
A_55_P2102769	NM_153145	Abca8a	217258	-2.16317	ATP-binding cassette, sub-family A (ABC1), member 8a
A_51_P227679	NM_008070	Gabrb2	14401	-2.1641	gamma-aminobutyric acid (GABA) A receptor, subunit beta 2
A_55_P1991124	NM_153080	Tom1l2	216810	-2.16452	target of myb1-like 2 (chicken)
A_51_P407984	NM_030022	Grifin	77998	-2.16489	galectin-related inter-fiber protein
A_51_P233753	NM_053242	Foxp2	114142	-2.16519	forkhead box P2
A_55_P2111033	NM_026115	Hat1	107435	-2.16519	histone aminotransferase 1
A_55_P1967295	NM_008819	Pemt	18618	-2.16581	phosphatidylethanolamine N-methyltransferase
A_55_P2007831	NM_029372	Ccdc172	75645	-2.16708	coiled-coil domain containing 172
A_52_P297642	NM_028295	Pdia5	72599	-2.17181	protein disulfide isomerase associated 5
A_51_P292490	NM_001024856	Ttbk2	140810	-2.17315	tau tubulin kinase 2
A_55_P2160218	NM_001271916	Nrl	18185	-2.17363	neural retina leucine zipper gene
A_52_P138806	NM_198618	Dlgap3	242667	-2.17387	discs, large (Drosophila) homolog-associated protein 3
A_55_P2080168	NM_177914	Dgkk	331374	-2.17456	diacylglycerol kinase kappa
A_55_P2028852				-2.17635
A_51_P146044	NM_144819	Ccdc92	215707	-2.17747	coiled-coil domain containing 92
A_55_P2055970				-2.17983
A_55_P2100088	NM_001013784	E130309D14Rik	432582	-2.18094	RIKEN cDNA E130309D14 gene
A_66_P112816	NM_019737	B4galt6	56386	-2.18209	UDP-Gal:betaGlcNAc beta 1,4-galactosyltransferase, polypeptide 6
A_51_P358316	NM_007693	Chga	12652	-2.18344	chromogranin A
A_55_P1962274	NM_009833	Ccnt1	12455	-2.18491	cyclin T1
A_55_P2053823	NM_026090	Iqcf4	67320	-2.18527	IQ motif containing F4
A_55_P1978347	NM_001002005	Panx2	406218	-2.18725	pannexin 2
A_55_P2092252	NM_001142965	Frrs1l	230235	-2.18791	ferric-chelate reductase 1 like
A_52_P238523	NM_183147	Sprn	212518	-2.18903	shadow of prion protein
A_51_P163953	NM_008741	Nsg2	18197	-2.18951	neuron specific gene family member 2
A_55_P2160910	NM_028224	Faim2	72393	-2.19018	Fas apoptotic inhibitory molecule 2
A_51_P196925	NM_009142	Cx3cl1	20312	-2.1902	chemokine (C-X3-C motif) ligand 1
A_55_P2425190	NM_001163610	Nhsl2	100042480	-2.19139	NHS-like 2
A_55_P2022890	NM_134251	Slc12a8	171286	-2.19305	solute carrier family 12 (potassium/chloride transporters), member 8
A_55_P2128047				-2.19603
A_55_P2049262		Gm16525	100036569	-2.1964	predicted gene, 16525
A_51_P105068	NM_027990	Lypd6b	71897	-2.19718	LY6/PLAUR domain containing 6B
A_65_P18935	NM_001177656	Grin1	14810	-2.1975	glutamate receptor, ionotropic, NMDA1 (zeta 1)
A_55_P1968438	NM_029541	Arxes1	76219	-2.19923	adipocyte-related X-chromosome expressed sequence 1
A_55_P1980336				-2.20091
A_51_P244531				-2.20199
A_51_P189943	NM_031174	Dscam	13508	-2.202	Down syndrome cell adhesion molecule
A_52_P1130990	NM_198632	Trim67	330863	-2.20208	tripartite motif-containing 67
A_55_P1953503	NM_198250	Lrrc4b	272381	-2.20218	leucine rich repeat containing 4B
A_51_P243900	NM_016743	Nell2	54003	-2.20432	NEL-like 2
A_55_P1974407	NM_011074	Cdk14	18647	-2.20706	cyclin-dependent kinase 14
A_55_P2024749	NM_028394	Hspb11	72938	-2.20779	heat shock protein family B (small), member 11
A_55_P1984690	NM_011217	Ptprr	19279	-2.21044	protein tyrosine phosphatase, receptor type, R
A_55_P2032905				-2.21169
A_55_P2005730		Trpm2	28240	-2.21241	transient receptor potential cation channel, subfamily M, member 2
A_55_P2150831	NM_009867	Cdh4	12561	-2.21342	cadherin 4
A_52_P275678	NM_181752	Gpr135	238252	-2.21466	G protein-coupled receptor 135
A_55_P2014973				-2.21592
A_52_P222026	NM_009602	Chrnb2	11444	-2.21728	cholinergic receptor, nicotinic, beta polypeptide 2 (neuronal)
A_55_P2045876	NR_045434	2900008C10Rik	72937	-2.21747	RIKEN cDNA 2900008C10 gene
A_55_P2047275	NM_019634	Tspan7	21912	-2.2179	tetraspanin 7
A_55_P2033490		Ece2	107522	-2.219	endothelin converting enzyme 2
A_55_P2110171				-2.21944
A_52_P531731		Grin3a	242443	-2.21976	glutamate receptor ionotropic, NMDA3A
A_51_P238183	NM_175443	Etnk2	214253	-2.22022	ethanolamine kinase 2
A_55_P2035932	NM_008008	Fgf7	14178	-2.2203	fibroblast growth factor 7
A_66_P125067	NM_009226	Snrpd1	20641	-2.22039	small nuclear ribonucleoprotein D1
A_51_P290576	NM_152804	Plk2	20620	-2.22074	polo-like kinase 2
A_55_P2275402		9330177L23Rik	77246	-2.22092	RIKEN cDNA 9330177L23 gene
A_52_P407796	NM_008618	Mdh1	17449	-2.22094	malate dehydrogenase 1, NAD (soluble)
A_52_P94401	NM_177708	Rtn4rl1	237847	-2.22134	reticulon 4 receptor-like 1
A_51_P419017	NM_011866	Pde10a	23984	-2.22383	phosphodiesterase 10A
A_55_P2272979		Tdrd5	214575	-2.22413	tudor domain containing 5
A_52_P28651	NM_021424	Pvrl1	58235	-2.22542	poliovirus receptor-related 1
A_51_P257982	NM_021323	Usp29	57775	-2.22606	ubiquitin specific peptidase 29
A_52_P356128	NM_133192	Npffr2	104443	-2.22662	neuropeptide FF receptor 2
A_51_P372743	NM_177750	Frmpd3	245643	-2.22804	FERM and PDZ domain containing 3
A_55_P2062926	NM_001033347	D430041D05Rik	241589	-2.22841	RIKEN cDNA D430041D05 gene
A_55_P1954693	NM_009311	Tac1	21333	-2.22844	tachykinin 1
A_55_P1990116	NM_001082962	Snrpn	20646	-2.2286	small nuclear ribonucleoprotein N
A_55_P1987013		Gm10372	100038438	-2.2287	predicted gene 10372
A_51_P355151	NM_028420	Camk2n2	73047	-2.22904	calcium/calmodulin-dependent protein kinase II inhibitor 2
A_55_P1983553	NM_153509	AF529169	209743	-2.23263	cDNA sequence AF529169
A_51_P126337	NM_183064	Fgf12	14167	-2.23365	fibroblast growth factor 12
A_55_P2090429	NM_010063	Dync1i1	13426	-2.23629	dynein cytoplasmic 1 intermediate chain 1
A_55_P1953861	NM_198627	Vstm2l	277432	-2.23695	V-set and transmembrane domain containing 2-like
A_55_P2122879	NM_001174047	Cacna2d2	56808	-2.23853	calcium channel, voltage-dependent, alpha 2/delta subunit 2
A_52_P282838	NM_001005370	Spin2	278240	-2.23988	spindlin family, member 2
A_55_P2017972	NM_011404	Slc7a5	20539	-2.24007	solute carrier family 7 (cationic amino acid transporter, y+ system), member 5
A_55_P2088385	NM_011618	Tnnt1	21955	-2.24186	troponin T1, skeletal, slow
A_55_P1955632	NM_001025246	Trp53i11	277414	-2.24246	transformation related protein 53 inducible protein 11
A_55_P2126227	NM_001081446	Iqck	434232	-2.24296	IQ motif containing K
A_55_P2149189				-2.24396
A_55_P2140651	NM_170597	Creg2	263764	-2.24403	cellular repressor of E1A-stimulated genes 2
A_55_P2079076	NM_001044308	Cacna1i	239556	-2.24522	calcium channel, voltage-dependent, alpha 1I subunit
A_52_P49457	NM_001164225	Fbxl16	214931	-2.24654	F-box and leucine-rich repeat protein 16
A_55_P2189955	NM_001144953	Vwa5b2	328643	-2.24689	von Willebrand factor A domain containing 5B2
A_55_P2291054	NM_001177883	Elavl2	15569	-2.24752	ELAV (embryonic lethal, abnormal vision, Drosophila)-like 2 (Hu antigen B)
A_51_P145948	NM_144946	Neto1	246317	-2.24954	neuropilin (NRP) and tolloid (TLL)-like 1
A_55_P2051746		Lbx1	16814	-2.24981	ladybird homeobox homolog 1 (Drosophila)
A_66_P112495	NM_001013390	Scn4b	399548	-2.25045	sodium channel, type IV, beta
A_55_P2156718				-2.2512
A_52_P496202	NM_013892	Pcsk1n	30052	-2.2541	proprotein convertase subtilisin/kexin type 1 inhibitor
A_52_P566390	NM_001008550	Zfyve26	211978	-2.25434	zinc finger, FYVE domain containing 26
A_52_P539310	NM_001160326	Serp2	72661	-2.25487	stress-associated endoplasmic reticulum protein family member 2
A_55_P2034230	NM_009090	Polr2c	20021	-2.25531	polymerase (RNA) II (DNA directed) polypeptide C
A_51_P450888	NM_022982	Rtn4r	65079	-2.25646	reticulon 4 receptor
A_66_P139387	NM_011169	Prlr	19116	-2.25721	prolactin receptor
A_55_P1975215	NM_153553	Npas4	225872	-2.25935	neuronal PAS domain protein 4
A_55_P2132756	NM_009783	Cacna1g	12291	-2.26011	calcium channel, voltage-dependent, T type, alpha 1G subunit
A_55_P2075627	NM_011789	Apc2	23805	-2.26024	adenomatosis polyposis coli 2
A_55_P2083168	NM_021546	Necab3	56846	-2.26038	N-terminal EF-hand calcium binding protein 3
A_52_P662974		9430021M05Rik	77288	-2.26164	RIKEN cDNA 9430021M05 gene
A_51_P149422	NM_022422	Gng13	64337	-2.26292	guanine nucleotide binding protein (G protein), gamma 13
A_55_P2164988	NM_130893	Scrt1	170729	-2.26435	scratch homolog 1, zinc finger protein (Drosophila)
A_51_P501583	XR_168729	5330426L24Rik	78285	-2.26475	RIKEN cDNA 5330426L24 gene
A_51_P274259	NM_001081277	Ak5	229949	-2.26705	adenylate kinase 5
A_66_P103398	NM_001081079	Ogfrl1	70155	-2.26748	opioid growth factor receptor-like 1
A_55_P2031949	NM_177235	Bend6	320705	-2.26797	BEN domain containing 6
A_51_P504494	NM_007866	Dll3	13389	-2.26866	delta-like 3 (Drosophila)
A_52_P429450	NM_008694	Ngp	18054	-2.2687	neutrophilic granule protein
A_55_P2016924	NM_001144855	Ppfia4	68507	-2.26948	protein tyrosine phosphatase, receptor type, f polypeptide (PTPRF), interacting protein (liprin), alpha 4
A_55_P2027421	NM_177838	Fam163a	329274	-2.27092	family with sequence similarity 163, member A
A_55_P2065513	NM_007897	Ebf1	13591	-2.27122	early B cell factor 1
A_55_P1959763	NM_007826	Dach1	13134	-2.27162	dachshund 1 (Drosophila)
A_55_P2102540	NM_133859	Olfml3	99543	-2.27262	olfactomedin-like 3
A_51_P209930	NM_013648	Rtn2	20167	-2.27321	reticulon 2 (Z-band associated protein)
A_55_P2294074		AA536887	101458	-2.2735	expressed sequence AA536887
A_51_P144868	NM_029934	Mboat7	77582	-2.27437	membrane bound O-acyltransferase domain containing 7
A_55_P2095039	NM_001243306	Ncmap	230822	-2.27442	noncompact myelin associated protein
A_65_P16753	NM_009052	Bex1	19716	-2.2748	brain expressed gene 1
A_55_P2339760		C230006B20	403344	-2.27673	uncharacterized LOC403344
A_51_P495462	NM_008078	Gad2	14417	-2.27734	glutamic acid decarboxylase 2
A_52_P480544	NM_145390	Tnpo2	212999	-2.27901	transportin 2 (importin 3, karyopherin beta 2b)
A_52_P429534	NM_010485	Elavl1	15568	-2.28248	ELAV (embryonic lethal, abnormal vision)-like 1 (Hu antigen R)
A_66_P128442	NM_001033338	Rimbp3	239731	-2.28345	RIMS binding protein 3
A_55_P2123727	NM_008163	Grb2	14784	-2.28369	growth factor receptor bound protein 2
A_55_P1975045	NM_011892	Sgcg	24053	-2.28385	sarcoglycan, gamma (dystrophin-associated glycoprotein)
A_52_P399088	NM_175455	Ankrd34b	218440	-2.28393	ankyrin repeat domain 34B
A_51_P403799	NM_021287	Sptbn2	20743	-2.28759	spectrin beta, non-erythrocytic 2
A_52_P600318	NM_022813	Scamp2	24044	-2.28814	secretory carrier membrane protein 2
A_55_P2149941		Ninj2	29862	-2.28921	ninjurin 2
A_51_P466221	NM_144547	Amhr2	110542	-2.28994	anti-Mullerian hormone type 2 receptor
A_51_P181341	NM_054095	Necab2	117148	-2.29189	N-terminal EF-hand calcium binding protein 2
A_55_P2181404		Dnahc9	237806	-2.29375	dynein, axonemal, heavy chain 9
A_55_P2147846	NM_001013362	Npcd	504193	-2.29431	neuronal pentraxin chromo domain
A_55_P2012694	NM_172805	Kcnh5	238271	-2.29446	potassium voltage-gated channel, subfamily H (eag-related), member 5
A_51_P257541	NM_178756	E130309F12Rik	272031	-2.29459	RIKEN cDNA E130309F12 gene
A_52_P253044	NM_030725	Syt13	80976	-2.29508	synaptotagmin XIII
A_55_P2333061		A230101C19Rik	77756	-2.29638	RIKEN cDNA A230101C19 gene
A_55_P1972172	NM_007583	Cacng2	12300	-2.29784	calcium channel, voltage-dependent, gamma subunit 2
A_55_P1995040	NM_010078	Drp2	13497	-2.30002	dystrophin related protein 2
A_55_P2156126	NM_001272024	Sema6c	20360	-2.30157	sema domain, transmembrane domain (TM), and cytoplasmic domain, (semaphorin) 6C
A_55_P2058737	NM_198615	Mex3d	237400	-2.30229	mex3 homolog D (C. elegans)
A_55_P1953758	NM_001253386	Serinc2	230779	-2.30253	serine incorporator 2
A_55_P1957942	NR_023846	Peg3as	100169889	-2.3045	PEG3 antisense RNA
A_55_P2275249	NM_009377	Th	21823	-2.30492	tyrosine hydroxylase
A_55_P2177633		Zfyve28	231125	-2.30547	zinc finger, FYVE domain containing 28
A_55_P2130249	NM_019535	Sh3gl2	20404	-2.30606	SH3-domain GRB2-like 2
A_55_P1979833	NM_007709	Cited1	12705	-2.30657	Cbp/p300-interacting transactivator with Glu/Asp-rich carboxy-terminal domain 1
A_55_P2009066	NM_001166029	2010015L04Rik	544678	-2.30699	RIKEN cDNA 2010015L04 gene
A_55_P1968895	NM_013639	Prph	19132	-2.30922	peripherin
A_55_P2054350	NM_173401	Fbxo44	230903	-2.31031	F-box protein 44
A_55_P2068066	NM_001080925	Rapgefl1	268480	-2.31035	Rap guanine nucleotide exchange factor (GEF)-like 1
A_55_P2158921	NM_008312	Htr2c	15560	-2.31051	5-hydroxytryptamine (serotonin) receptor 2C
A_52_P500979	NM_013628	Pcsk1	18548	-2.3116	proprotein convertase subtilisin/kexin type 1
A_66_P114585		Mta3	116871	-2.3129	metastasis associated 3
A_55_P2034710	NM_028940	Clvs1	74438	-2.31512	clavesin 1
A_55_P2129761	NM_172487	Prrt3	210673	-2.316	proline-rich transmembrane protein 3
A_66_P125161	NR_040774	1700057H15Rik	78460	-2.31641	RIKEN cDNA 1700057H15 gene
A_51_P356602	NM_199022	Shc4	271849	-2.3185	SHC (Src homology 2 domain containing) family, member 4
A_55_P2058957	NM_001252341	Syt1	20979	-2.31878	synaptotagmin I
A_55_P2088945	NM_021387	Vstm2b	58188	-2.31905	V-set and transmembrane domain containing 2B
A_55_P2065991	NM_016740	S100a11	20195	-2.32021	S100 calcium binding protein A11 (calgizzarin)
A_55_P2026761				-2.3203
A_51_P334876	NM_007384	Asic2	11418	-2.32244	acid-sensing (proton-gated) ion channel 2
A_55_P1957768				-2.32286
A_55_P2078780	NM_008815	Etv4	18612	-2.32387	ets variant gene 4 (E1A enhancer binding protein, E1AF)
A_55_P2096081	NM_201600	Myo5b	17919	-2.32503	myosin VB
A_55_P2042319	NM_023623	Cyp2d40	71754	-2.32584	cytochrome P450, family 2, subfamily d, polypeptide 40
A_55_P2040455	NM_133979	Ano10	102566	-2.32664	anoctamin 10
A_52_P352362	XR_105293	Gm7265	639396	-2.32903	predicted gene 7265
A_51_P304478	NM_173446	Fam155a	270028	-2.33043	family with sequence similarity 155, member A
A_55_P1954302	NM_001159500	Esrrb	26380	-2.33081	estrogen related receptor, beta
A_55_P2145709		Tox3	244579	-2.33755	TOX high mobility group box family member 3
A_52_P167535	NM_001110506	Efcab12	212516	-2.33905	EF-hand calcium binding domain 12
A_66_P130647		Onecut1	15379	-2.34009	one cut domain, family member 1
A_55_P2128511	NM_026950	Ociad2	433904	-2.34122	OCIA domain containing 2
A_52_P472302	NM_022004	Fxyd6	59095	-2.3419	FXYD domain-containing ion transport regulator 6
A_52_P374839	NM_023179	Atp6v1g2	66237	-2.34386	ATPase, H+ transporting, lysosomal V1 subunit G2
A_55_P2053372	NM_001039167	Rbfox3	52897	-2.3447	RNA binding protein, fox-1 homolog (C. elegans) 3
A_55_P1979402	NM_177003	9630033F20Rik	319801	-2.34491	RIKEN cDNA 9630033F20 gene
A_55_P2228097		Gabrg3	14407	-2.34524	gamma-aminobutyric acid (GABA) A receptor, subunit gamma 3
A_51_P333859	NM_175448	Clvs2	215890	-2.34547	clavesin 2
A_55_P2026863	NM_053084	Trim32	69807	-2.34734	tripartite motif-containing 32
A_55_P2424459	NM_001003917	Atg9a	245860	-2.34794	autophagy related 9A
A_55_P2000943	NM_020610	Nrip3	78593	-2.3488	nuclear receptor interacting protein 3
A_55_P1964596	NM_177705	4932411N23Rik	237029	-2.35171	RIKEN cDNA 4932411N23 gene
A_52_P562676	NM_013873	Sult4a1	29859	-2.35173	sulfotransferase family 4A, member 1
A_52_P685511		4833405L11Rik	76862	-2.35176	RIKEN cDNA 4833405L11 gene
A_52_P589568	NM_194060	Foxo6	329934	-2.35214	forkhead box O6
A_51_P185757	NM_001159344	Casz1	69743	-2.35518	castor zinc finger 1
A_55_P2011525	NM_178709	Rnf214	235315	-2.35548	ring finger protein 214
A_55_P2163837	NM_012005	Med14	26896	-2.35577	mediator complex subunit 14
A_55_P2015375	NM_009446	Tuba3a	22144	-2.35925	tubulin, alpha 3A
A_55_P1977503	NM_008312	Htr2c	15560	-2.36027	5-hydroxytryptamine (serotonin) receptor 2C
A_55_P1979126	NM_009446	Tuba3a	22144	-2.36064	tubulin, alpha 3A
A_51_P458852		Ina	226180	-2.36149	internexin neuronal intermediate filament protein, alpha
A_55_P2320313		Kcnb1	16500	-2.36199	potassium voltage gated channel, Shab-related subfamily, member 1
A_55_P2115467	NM_198167	Tmem63b	224807	-2.36284	transmembrane protein 63b
A_52_P393607	NM_021286	Sez6	20370	-2.36716	seizure related gene 6
A_55_P2227580		A130072N09Rik	319271	-2.36806	RIKEN cDNA A130072N09 gene
A_55_P2116315	NM_001165953	Trim45	229644	-2.37278	tripartite motif-containing 45
A_55_P1985990	NM_029238	Slc35f4	75288	-2.37633	solute carrier family 35, member F4
A_55_P1998545	NM_011986	Ncdn	26562	-2.37636	neurochondrin
A_55_P2166049	NM_030738	Vmn1r65	81013	-2.37709	vomeronasal 1 receptor 65
A_55_P1973868	NM_001042779	Sema3b	20347	-2.37742	sema domain, immunoglobulin domain (Ig), short basic domain, secreted, (semaphorin) 3B
A_52_P237997	NM_177274	Negr1	320840	-2.37876	neuronal growth regulator 1
A_55_P2154480	NM_001162934	Ctxn2	381418	-2.37969	cortexin 2
A_51_P104392	NM_133982	Rpp25	102614	-2.38498	ribonuclease P/MRP 25 subunit
A_55_P1982127		Grip1	74053	-2.38553	glutamate receptor interacting protein 1
A_66_P135800	XR_140854			-2.38747
A_55_P2279685		2900076A07Rik	100504421	-2.39387	RIKEN cDNA 2900076A07 gene
A_51_P486681	NM_021492	Ap3b2	11775	-2.39548	adaptor-related protein complex 3, beta 2 subunit
A_55_P1999800				-2.3987
A_55_P1975185	NM_009270	Sqle	20775	-2.40072	squalene epoxidase
A_55_P1977855	NM_178280	Sall3	20689	-2.40175	sal-like 3 (Drosophila)
A_52_P220573	NM_009250	Serpini1	20713	-2.40211	serine (or cysteine) peptidase inhibitor, clade I, member 1
A_55_P2161423	NM_016868	Hif3a	53417	-2.4034	hypoxia inducible factor 3, alpha subunit
A_55_P2249942		6330531I01Rik	76173	-2.40472	RIKEN cDNA 6330531I01 gene
A_55_P2054967		Lrrc49	102747	-2.40586	leucine rich repeat containing 49
A_55_P2372528		4122401K19Rik	100306953	-2.40587	RIKEN cDNA 4122401K19 gene
A_51_P453043	NM_030210	Aacs	78894	-2.40807	acetoacetyl-CoA synthetase
A_52_P101399	NM_177735	Tmem130	243339	-2.40855	transmembrane protein 130
A_51_P375754	NM_010462	Hoxc10	209448	-2.41053	homeobox C10
A_55_P2031021	NM_009052	Bex1	19716	-2.41086	brain expressed gene 1
A_52_P274496	NM_183180	Tspan18	241556	-2.41107	tetraspanin 18
A_55_P2143494	NM_007873	Doc2b	13447	-2.41767	double C2, beta
A_51_P446796	NM_001081557	Camta1	100072	-2.41774	calmodulin binding transcription activator 1
A_55_P2397904	NM_028296	Car10	72605	-2.41797	carbonic anhydrase 10
A_51_P353252	NM_178920	Mal2	105853	-2.41897	mal, T cell differentiation protein 2
A_55_P2002494				-2.42024
A_55_P2154450	NM_173393	Xkr6	219149	-2.42034	X Kell blood group precursor related family member 6 homolog
A_51_P325501	NM_053250	Crip3	114570	-2.42197	cysteine-rich protein 3
A_55_P2031836	NM_145066	Gpr85	64450	-2.42281	G protein-coupled receptor 85
A_52_P305230	NM_198610	Igsf21	230868	-2.42558	immunoglobulin superfamily, member 21
A_55_P2109377	NM_001174053	Camk2b	12323	-2.42611	calcium/calmodulin-dependent protein kinase II, beta
A_52_P639028		Myt1l	17933	-2.42718	myelin transcription factor 1-like
A_55_P2004532	NM_175696	Pianp	319352	-2.42972	PILR alpha associated neural protein
A_55_P2096422	NM_008381	Inhbb	16324	-2.43058	inhibin beta-B
A_55_P2288285		2310007J06Rik	69489	-2.43133	RIKEN cDNA 2310007J06 gene
A_55_P2282969	NM_010299	Gm2a	14667	-2.4315	GM2 ganglioside activator protein
A_51_P220262	NM_001164504	Rnf165	225743	-2.43672	ring finger protein 165
A_52_P445622	NM_025921	2610002M06Rik	67028	-2.43818	RIKEN cDNA 2610002M06 gene
A_55_P2107682				-2.4383
A_55_P2172470	NM_022029	Nrgn	64011	-2.43831	neurogranin
A_55_P2139501	NM_007439	Alk	11682	-2.43866	anaplastic lymphoma kinase
A_52_P373694	NM_177049	Jph4	319984	-2.44005	junctophilin 4
A_51_P205779	NM_009690	Cd5l	11801	-2.44487	CD5 antigen-like
A_55_P2186540				-2.44659
A_51_P327206	NM_011839	Mab21l2	23937	-2.44745	mab-21-like 2 (C. elegans)
A_51_P389664	NM_001160410	Scrt2	545474	-2.44917	scratch homolog 2, zinc finger protein (Drosophila)
A_51_P435339	NM_010149	Epor	13857	-2.45216	erythropoietin receptor
A_55_P1983754	NM_025557	Pcp4l1	66425	-2.45385	Purkinje cell protein 4-like 1
A_55_P2176150	NM_001040137	Pdzd9	67983	-2.45494	PDZ domain containing 9
A_55_P1990755	NM_024459	Ppp3r1	19058	-2.45824	protein phosphatase 3, regulatory subunit B, alpha isoform (calcineurin B, type I)
A_55_P2021810	NM_018790	Arc	11838	-2.45991	activity regulated cytoskeletal-associated protein
A_51_P290207	NM_153526	Insig1	231070	-2.46184	insulin induced gene 1
A_55_P2110915	NM_201411	Flrt1	396184	-2.475	fibronectin leucine rich transmembrane protein 1
A_55_P1999641	NM_177863	Frem1	329872	-2.47863	Fras1 related extracellular matrix protein 1
A_55_P2162935	NM_008744	Ntn1	18208	-2.4794	netrin 1
A_55_P2020497	NM_178739	Dcaf12l1	245404	-2.48078	DDB1 and CUL4 associated factor 12-like 1
A_55_P2033250	NM_010191	Fdft1	14137	-2.48221	farnesyl diphosphate farnesyl transferase 1
A_52_P253748	NM_001024699	Zbtb45	232879	-2.48325	zinc finger and BTB domain containing 45
A_55_P2196027		6330509M05Rik	102913	-2.48489	RIKEN cDNA 6330509M05 gene
A_66_P110435	NM_175510	Unc80	329178	-2.48639	unc-80 homolog (C. elegans)
A_55_P2161595	NM_001130419	Hpca	15444	-2.48882	hippocalcin
A_55_P2114437	NM_013645	Pvalb	19293	-2.49443	parvalbumin
A_51_P427964	NM_001081157	Lmod3	320502	-2.49463	leiomodin 3 (fetal)
A_51_P212741	NM_001014761	Scn2b	72821	-2.49815	sodium channel, voltage-gated, type II, beta
A_55_P1995243	NM_172496	Cobl	12808	-2.5055	cordon-bleu
A_55_P2011600	NM_001033360	Gpr101	245424	-2.50991	G protein-coupled receptor 101
A_51_P227275		Csn3	12994	-2.51217	casein kappa
A_55_P1990314	NM_010488	Elavl4	15572	-2.51228	ELAV (embryonic lethal, abnormal vision, Drosophila)-like 4 (Hu antigen D)
A_55_P2022861	NM_001039176	Elovl1	54325	-2.51655	elongation of very long chain fatty acids (FEN1/Elo2, SUR4/Elo3, yeast)-like 1
A_51_P316951	NM_001167860	Wipf3	330319	-2.51845	WAS/WASL interacting protein family, member 3
A_66_P102607	NM_001037758	Btrc	12234	-2.51897	beta-transducin repeat containing protein
A_55_P2193424		6720420G18Rik	77072	-2.51909	RIKEN cDNA 6720420G18 gene
A_66_P102374		Calb1	12307	-2.52215	calbindin 1
A_55_P2155216	NM_001024851	Ankrd34a	545554	-2.52699	ankyrin repeat domain 34A
A_51_P246092	NM_027074	1700025F22Rik	69416	-2.52852	RIKEN cDNA 1700025F22 gene
A_55_P2048980	NM_172440	Stxbp5l	207227	-2.53163	syntaxin binding protein 5-like
A_55_P2110012	NM_177102	Tmem91	320208	-2.53334	transmembrane protein 91
A_55_P2454521	NM_145223	Alms1	236266	-2.53627	Alstrom syndrome 1
A_55_P1975405	NM_178363	Ylpm1	56531	-2.53935	YLP motif containing 1
A_66_P101600	NM_008482	Lamb1	16777	-2.54203	laminin B1
A_51_P290556		Nyap2	241134	-2.55324	neuronal tyrosine-phophorylated phosphoinositide 3-kinase adaptor 2
A_55_P2161702	NM_021717	Nrip2	60345	-2.55343	nuclear receptor interacting protein 2
A_52_P360112	NM_009990	Clip2	269713	-2.55639	CAP-GLY domain containing linker protein 2
A_55_P2096375	NM_027717	Dydc2	71200	-2.55818	DPY30 domain containing 2
A_55_P1964594				-2.55836
A_51_P179697	NM_026884	Fam57b	68952	-2.56216	family with sequence similarity 57, member B
A_55_P2163538				-2.56891
A_52_P577533	NM_173016	Vat1l	270097	-2.56923	vesicle amine transport protein 1 homolog-like (T. californica)
A_55_P1975315	NM_009967	Crygs	12970	-2.57076	crystallin, gamma S
A_55_P1994147	NM_174877	Zar1	317755	-2.57121	zygote arrest 1
A_55_P2103491	NM_001164485	Fam170b	105511	-2.57387	family with sequence similarity 170, member B
A_55_P2180481	NR_045482	1810020O05Rik	613264	-2.57407	Riken cDNA 1810020O05 gene
A_52_P331762	NM_057173	Lmo1	109594	-2.5744	LIM domain only 1
A_55_P2181743	NM_177769	Elmod1	270162	-2.57494	ELMO/CED-12 domain containing 1
A_51_P416858	NM_021285	Myl1	17901	-2.5757	myosin, light polypeptide 1
A_51_P500661	NM_183204	Rnf182	328234	-2.57992	ring finger protein 182
A_55_P2096762	NM_008113	Arhgdig	14570	-2.58423	Rho GDP dissociation inhibitor (GDI) gamma
A_55_P2095563	NM_148946	Slc8a2	110891	-2.58436	solute carrier family 8 (sodium/calcium exchanger), member 2
A_52_P744437	NR_045847	D930028M14Rik	434147	-2.58487	RIKEN cDNA D930028M14 gene
A_66_P114641		Cdh18	320865	-2.58834	cadherin 18
A_51_P365859	NM_183173	Sowaha	237761	-2.5894	sosondowah ankyrin repeat domain family member A
A_66_P124284	NM_001033334	Tmem90a	627191	-2.59028	transmembrane protein 90a
A_55_P2090441				-2.59241
A_51_P277275	NM_009065	Rit2	19762	-2.59754	Ras-like without CAAX 2
A_55_P1964812	NM_001122948	Tfap2a	21418	-2.59937	transcription factor AP-2, alpha
A_52_P566605	NM_010476	Hsd17b7	15490	-2.60025	hydroxysteroid (17-beta) dehydrogenase 7
A_66_P135651	NM_023709	Capn9	73647	-2.60504	calpain 9
A_55_P1998591	NM_001081672	Fam43b	625638	-2.60957	family with sequence similarity 43, member B
A_51_P171616	NM_009518	Wnt10a	22409	-2.60998	wingless related MMTV integration site 10a
A_51_P162083	NM_183141	Elfn2	207393	-2.61096	leucine rich repeat and fibronectin type III, extracellular 2
A_55_P2095663	NM_008829	Pgr	18667	-2.61482	progesterone receptor
A_55_P2041065	NM_021369	Chrna6	11440	-2.61759	cholinergic receptor, nicotinic, alpha polypeptide 6
A_51_P223724	NM_133235	Khdrbs2	170771	-2.6191	KH domain containing, RNA binding, signal transduction associated 2
A_52_P587738	NM_008773	P2ry2	18442	-2.62706	purinergic receptor P2Y, G-protein coupled 2
A_55_P2119633	NM_177137	Gnal	14680	-2.63651	guanine nucleotide binding protein, alpha stimulating, olfactory type
A_51_P196718	NM_009622	Adcy1	432530	-2.63794	adenylate cyclase 1
A_55_P1964363	NM_001012434	Kctd14	233529	-2.64186	potassium channel tetramerisation domain containing 14
A_52_P612928	NM_001081141	Gabbr2	242425	-2.64312	gamma-aminobutyric acid (GABA) B receptor, 2
A_51_P278653	NM_023396	Rprm	67874	-2.64535	reprimo, TP53 dependent G2 arrest mediator candidate
A_66_P120555	NM_001081097	Grik3	14807	-2.64696	glutamate receptor, ionotropic, kainate 3
A_55_P2007991	NM_009449	Tuba3b	22147	-2.65045	tubulin, alpha 3B
A_55_P2020736	NM_144939	Frs3	107971	-2.65435	fibroblast growth factor receptor substrate 3
A_55_P2127433	NM_026571	Lhfpl5	328789	-2.65915	lipoma HMGIC fusion partner-like 5
A_55_P2046114				-2.67126
A_55_P1996674	NM_008407	Itih3	16426	-2.67251	inter-alpha trypsin inhibitor, heavy chain 3
A_55_P2108754	NM_138589	Ubfd1	28018	-2.67661	ubiquitin family domain containing 1
A_66_P109002	NM_001190373	Kcng2	240444	-2.68709	potassium voltage-gated channel, subfamily G, member 2
A_52_P62444	NM_013681	Syn2	20965	-2.69282	synapsin II
A_51_P263246	NM_008748	Dusp8	18218	-2.69365	dual specificity phosphatase 8
A_51_P151484	NM_009721	Atp1b1	11931	-2.70352	ATPase, Na+/K+ transporting, beta 1 polypeptide
A_55_P2024429		Gaa	14387	-2.70951	glucosidase, alpha, acid
A_55_P2400096		B230343J05Rik	320320	-2.7098	RIKEN cDNA B230343J05 gene
A_52_P205710	NM_021611	Myl10	59310	-2.70991	myosin, light chain 10, regulatory
A_51_P485161	NM_009946	Cplx2	12890	-2.71041	complexin 2
A_55_P2045755	NM_001134480	Plcxd2	433022	-2.71285	phosphatidylinositol-specific phospholipase C, X domain containing 2
A_52_P311313	NM_010408	Hcn1	15165	-2.71312	hyperpolarization-activated, cyclic nucleotide-gated K+ 1
A_51_P422685	NM_177086	Zmat4	320158	-2.71792	zinc finger, matrin type 4
A_55_P2150697	NM_028719	Cpne4	74020	-2.7234	copine IV
A_55_P2108816				-2.7242
A_55_P2072561	XM_003945549	Gm3065	100040962	-2.73425	predicted gene 3065
A_55_P2178324	NM_009390	Tll1	21892	-2.74338	tolloid-like
A_55_P2097518	NM_001080943	Zdhhc22	238331	-2.74534	zinc finger, DHHC-type containing 22
A_55_P2173682		Ptprz1	19283	-2.75036	protein tyrosine phosphatase, receptor type Z, polypeptide 1
A_51_P469053	NM_172510	Mfsd4	213006	-2.75408	major facilitator superfamily domain containing 4
A_52_P86353	NM_080644	Cacng5	140723	-2.76362	calcium channel, voltage-dependent, gamma subunit 5
A_51_P355943	NM_138656	Mvd	192156	-2.76579	mevalonate (diphospho) decarboxylase
A_55_P2039514				-2.76594
A_51_P391727	NM_009205	Slc3a1	20532	-2.76699	solute carrier family 3, member 1
A_51_P424561	NM_009567	Zfp93	22755	-2.77105	zinc finger protein 93
A_55_P2059035		Gm13403	100041931	-2.77215	predicted gene 13403
A_55_P2109585	NM_172743	Plekha7	233765	-2.78397	pleckstrin homology domain containing, family A member 7
A_55_P1985265	NM_001167949	Atp2b4	381290	-2.78877	ATPase, Ca++ transporting, plasma membrane 4
A_55_P2261772		C230098O21Rik	102153	-2.79604	RIKEN cDNA C230098O21 gene
A_55_P2044613	NM_001256042	Hsf4	26386	-2.79825	heat shock transcription factor 4
A_52_P515880	NM_012038	Vsnl1	26950	-2.82596	visinin-like 1
A_55_P2367250	NM_011143	Pou4f1	18996	-2.82645	POU domain, class 4, transcription factor 1
A_55_P1963175	NM_145835	Lctl	235435	-2.83829	lactase-like
A_52_P317820	NM_001001160	Fbxo41	330369	-2.84398	F-box protein 41
A_66_P139546	NM_008344	Igfbp6	16012	-2.84641	insulin-like growth factor binding protein 6
A_55_P1975973	NM_016663	Syt3	20981	-2.85588	synaptotagmin III
A_55_P2132888		Sdcbp	53378	-2.86843	syndecan binding protein
A_55_P2168383	NM_028901	Myo18b	74376	-2.8712	myosin XVIIIb
A_55_P1986907	NM_008899	Pou3f2	18992	-2.87604	POU domain, class 3, transcription factor 2
A_51_P247542	NM_172799	Ttll6	237930	-2.89943	tubulin tyrosine ligase-like family, member 6
A_55_P2130144	NM_181074	Lingo1	235402	-2.90178	leucine rich repeat and Ig domain containing 1
A_51_P303868	NM_001164493	Klhl29	208439	-2.90907	kelch-like 29
A_55_P1989846	NM_145375	Tm6sf1	107769	-2.90915	transmembrane 6 superfamily member 1
A_55_P1953836	NM_176916	Pld5	319455	-2.91701	phospholipase D family, member 5
A_66_P103654	NM_001167777	Asxl3	211961	-2.92045	additional sex combs like 3 (Drosophila)
A_55_P2004861	NM_026380	Rgs8	67792	-2.9236	regulator of G-protein signaling 8
A_51_P396811	NM_026520	Fam122a	68034	-2.93275	family with sequence similarity 122, member A
A_52_P568235	NM_178673	Fstl5	213262	-2.95221	follistatin-like 5
A_51_P172085	NM_008113	Arhgdig	14570	-2.95224	Rho GDP dissociation inhibitor (GDI) gamma
A_52_P609120	NM_020271	Pdxp	57028	-2.96311	pyridoxal (pyridoxine, vitamin B6) phosphatase
A_55_P2127934	NM_028877	Palm3	74337	-2.97201	paralemmin 3
A_55_P2082090				-3.00008
A_52_P450934	NM_198414	Paqr9	75552	-3.01265	progestin and adipoQ receptor family member IX
A_55_P2109327	NM_009599	Ache	11423	-3.03064	acetylcholinesterase
A_66_P136801	NR_002864	Peg13	353342	-3.03824	paternally expressed 13
A_55_P2187076	NM_011430	Sncg	20618	-3.04252	synuclein, gamma
A_51_P209372	NM_025436	Sc4mol	66234	-3.05609	sterol-C4-methyl oxidase-like
A_52_P345301	NM_173775	Ccdc37	243538	-3.07521	coiled-coil domain containing 37
A_52_P445474	NM_001081109	Lmtk2	231876	-3.078	lemur tyrosine kinase 2
A_55_P1956567	NM_023852	Rab3c	67295	-3.08587	RAB3C, member RAS oncogene family
A_52_P384574	NM_133774	Stard4	170459	-3.11878	StAR-related lipid transfer (START) domain containing 4
A_51_P311362	NR_045921	4930449E01Rik	74864	-3.12936	RIKEN cDNA 4930449E01 gene
A_52_P1135722	NM_001195681	Gm684	100502940	-3.17909	predicted gene 684
A_55_P1985239	NM_178617	Necab1	69352	-3.18969	N-terminal EF-hand calcium binding protein 1
A_51_P482711	NM_053272	Dhcr24	74754	-3.19822	24-dehydrocholesterol reductase
A_55_P1984487	NM_007418	Adra2c	11553	-3.20971	adrenergic receptor, alpha 2c
A_66_P113599				-3.22263
A_51_P115626	NM_021423	Shank3	58234	-3.24983	SH3/ankyrin domain gene 3
A_55_P2058864	NM_023556	Mvk	17855	-3.25546	mevalonate kinase
A_55_P1982499	NM_177350	Gldn	235379	-3.26248	gliomedin
A_51_P253984	NM_008791	Pcp4	18546	-3.26436	Purkinje cell protein 4
A_52_P598605		Ptch1	19206	-3.27061	patched homolog 1
A_55_P2139318		Cdhr3	68764	-3.28326	cadherin-related family member 3
A_55_P2040168	NM_008885	Pmp22	18858	-3.29029	peripheral myelin protein 22
A_55_P1979407	NM_001162928	Pom121l2	195236	-3.29978	POM121 membrane glycoprotein-like 2 (rat)
A_66_P118124	NM_008557	Fxyd3	17178	-3.30682	FXYD domain-containing ion transport regulator 3
A_55_P1967010	NM_012014	Gprin1	26913	-3.3206	G protein-regulated inducer of neurite outgrowth 1
A_52_P229943	NM_178933	Slc51b	330962	-3.32715	solute carrier family 51, beta subunit
A_55_P2059046	NM_172287	Spire2	234857	-3.33742	spire homolog 2 (Drosophila)
A_52_P373575	NR_028423	A530058N18Rik	320846	-3.36425	RIKEN cDNA A530058N18 gene
A_55_P1962571		Gm10286	100038389	-3.36544	predicted gene 10286
A_51_P427828		Mlip	69642	-3.40336	muscular LMNA-interacting protein
A_55_P1979753	NR_002848	6430411K18Rik	76880	-3.42679	RIKEN cDNA 6430411K18 gen
A_55_P2173183	NM_009871	Cdk5r1	12569	-3.43955	cyclin-dependent kinase 5, regulatory subunit 1 (p35)
A_66_P113868	NM_007665	Cdh3	12560	-3.45516	cadherin 3
A_55_P2123484	NR_040286	Gm11627	100040792	-3.46626	predicted gene 11627
A_55_P1983903	NM_025920	Thap4	67026	-3.48994	THAP domain containing 4
A_55_P2141043	NM_001011684	Nms	433292	-3.49825	neuromedin S
A_55_P2104412	NM_001162940	Gm10081	384732	-3.50388	predicted gene 10081
A_55_P2324654				-3.52848
A_52_P319774	NM_030265	Kcnip4	80334	-3.59729	Kv channel interacting protein 4
A_55_P2040893	NM_009405	Tnni2	21953	-3.63191	troponin I, skeletal, fast 2
A_55_P2108248	NM_026639	Art4	109978	-3.77575	ADP-ribosyltransferase 4
A_55_P1963198		Chchd7	66433	-3.7958	coiled-coil-helix-coiled-coil-helix domain containing 7
A_52_P442169	NM_007567	Bsn	12217	-3.86467	bassoon
A_55_P2167999	NM_010700	Ldlr	16835	-3.89344	low density lipoprotein receptor
A_51_P334689	NM_011910	Uts2	24111	-3.93461	urotensin 2
A_55_P1966804	NM_001253751	Fdps	110196	-3.93618	farnesyl diphosphate synthetase
A_51_P205545	NM_133930	Creld1	171508	-3.94167	cysteine-rich with EGF-like domains 1
A_55_P2088375	NM_001163664	Tnnt3	21957	-4.00124	troponin T3, skeletal, fast
A_55_P2168267				-4.0308
A_55_P2048867		Mirg	100040724	-4.03755	miRNA containing gene
A_55_P2028961	NM_145360	Idi1	319554	-4.03972	isopentenyl-diphosphate delta isomerase
A_55_P1956593	NM_148927	Plekha4	69217	-4.04156	pleckstrin homology domain containing, family A (phosphoinositide binding specific) member 4
A_55_P2104587				-4.05269
A_55_P2148844	NM_001164806	Bend4	666938	-4.08854	BEN domain containing 4
A_52_P574274	NM_028852	Spatc1	74281	-4.12182	spermatogenesis and centriole associated 1
A_51_P366672	NM_153170	Slc36a2	246049	-4.17287	solute carrier family 36 (proton/amino acid symporter), member 2
A_55_P2112320	XR_035403	4930432E11Rik	243900	-4.22799	RIKEN cDNA 4930432E11 gene
A_55_P2040170	NM_008885	Pmp22	18858	-4.26515	peripheral myelin protein 22
A_55_P2062777	NM_015776	Mfap5	50530	-4.32804	microfibrillar associated protein 5
A_55_P2124736	NM_181277	Col14a1	12818	-4.3435	collagen, type XIV, alpha 1
A_52_P195640	NM_178737	AW551984	244810	-4.36293	expressed sequence AW551984
A_55_P2169227	NM_177716	AI836003	239650	-4.47056	expressed sequence AI836003
A_52_P494622	NM_013613	Nr4a2	18227	-4.52485	nuclear receptor subfamily 4, group A, member 2
A_55_P2041700	NR_015348	Hoxa11as	15397	-4.69684	HOXA11 antisense RNA (non-protein coding)
A_55_P2000284	NM_008887	Phox2a	11859	-4.73325	paired-like homeobox 2a
A_55_P2043587		Gm10802	100038352	-4.73528	predicted gene 10802
A_51_P143296	NM_177369	Myh8	17885	-4.78487	myosin, heavy polypeptide 8, skeletal muscle, perinatal
A_55_P2109033	NM_008256	Hmgcs2	15360	-4.802	3-hydroxy-3-methylglutaryl-Coenzyme A synthase 2
A_55_P2182955	NM_175087	Aqp6	11831	-4.88236	aquaporin 6
A_51_P431329	NM_007606	Car3	12350	-4.88856	carbonic anhydrase 3
A_51_P262489	NM_009215	Sst	20604	-5.14816	somatostatin
A_51_P338072	NM_010855	Myh4	17884	-5.38859	myosin, heavy polypeptide 4, skeletal muscle
A_52_P249733	NM_011540	Tcap	21393	-5.64652	titin-cap
A_55_P2151388	NM_025312	Sostdc1	66042	-5.81938	sclerostin domain containing 1
A_52_P232637	NM_007857	Dhh	13363	-6.11077	desert hedgehog
A_52_P423814	NM_007751	Cox8b	12869	-6.63033	cytochrome c oxidase subunit VIIIb
A_51_P318830	NM_018803	Syt10	54526	-6.94405	synaptotagmin X
A_51_P353232	NM_009394	Tnnc2	21925	-7.04632	troponin C2, fast
A_55_P2054280	NM_001126046	Fam178b	381337	-8.02871	family with sequence similarity 178, member B
A_55_P2149951	NM_019412	Prx	19153	-8.83409	periaxin
A_55_P1962303	NM_008218	Hba-a1	15122	-13.1348	hemoglobin alpha, adult chain 1
A_55_P1962299	NM_001083955	Hba-a2	110257	-14.1346	hemoglobin alpha, adult chain 2
A_55_P1973809	NM_008220	Hbb-b1	15129	-26.2184	hemoglobin, beta adult major chain
