# Supplementary material for: PRDX6 controls multiple sclerosis by suppressing inflammation and blood brain barrier disruption
Source: Oncotarget. 2015 Aug 17;6(25):20875–84. doi: 10.18632/oncotarget.5205 (PMC4673236; doi:10.18632/oncotarget.5205)
Supplement: Supplementary file 3 [file oncotarget-06-20875-s003.xlsx]

## Sheet: PRDX6 (2) vs Non (1)
S2_Dataset. DNA microarray raw data - EAE induced PRDX6 Tg mouse (2) vs non Tg mouse (1)
Probe ID	Ref Seq Accession	Gene Symbol	Entrez Gene ID	2/1.fc	Gene Name
A_55_P2033480	NM_001085530	Gm13298	545611	45.3507	predicted gene 13298
A_55_P2024625	NM_001193667	Gm1987	100504362	28.011	predicted gene 1987
A_55_P1953273	NR_033506	Gm3893	100042539	13.1463	predicted gene 3893
A_55_P2018330	NM_001085530	Gm13298	545611	12.3098	predicted gene 13298
A_55_P2033481	NM_001085530	Gm13298	545611	11.3913	predicted gene 13298
A_55_P2096023	XM_003945714			8.73866
A_55_P2176729	NM_007453	Prdx6	11758	7.35445	peroxiredoxin 6
A_55_P2033690	XM_003946385	LOC101055644	101055644	6.64602	uncharacterized LOC101055644
A_55_P2041700	NR_015348	Hoxa11as	15397	6.35241	HOXA11 antisense RNA (non-protein coding)
A_55_P2119552	NR_033123	4933409K07Rik	108816	5.73346	RIKEN cDNA 4933409K07 gene
A_55_P2144341	NR_040470	BC033916	474160	5.10759	cDNA sequence BC033916
A_55_P2149951	NM_019412	Prx	19153	4.99866	periaxin
A_52_P139413	NM_001100462	Tmem221	434325	4.71293	transmembrane protein 221
A_55_P2337073	NM_183151	Mid1	17318	4.5944	midline 1
A_55_P1966332	NM_207229	Plac9a	211623	4.5448	placenta specific 9a
A_55_P2005826	NM_172834	Loxhd1	240411	4.49548	lipoxygenase homology domains 1
A_55_P1985422				4.33399
A_55_P2034481	NM_133362	Erdr1	170942	4.32988	erythroid differentiation regulator 1
A_52_P552665	NM_008057	Fzd7	14369	4.23277	frizzled homolog 7 (Drosophila)
A_52_P494622	NM_013613	Nr4a2	18227	4.06654	nuclear receptor subfamily 4, group A, member 2
A_55_P2023290	NM_023483	1110032A03Rik	68721	4.05304	RIKEN cDNA 1110032A03 gene
A_52_P195640	NM_178737	AW551984	244810	3.79752	expressed sequence AW551984
A_55_P2101992	NM_146844	Olfr1107	258841	3.7568	olfactory receptor 1107
A_51_P205545	NM_133930	Creld1	171508	3.62486	cysteine-rich with EGF-like domains 1
A_55_P1966470				3.46083
A_66_P108434	NM_153518	Ccdc65	105833	3.44307	coiled-coil domain containing 65
A_55_P2054280	NM_001126046	Fam178b	381337	3.37619	family with sequence similarity 178, member B
A_52_P232637	NM_007857	Dhh	13363	3.34886	desert hedgehog
A_55_P2110290	NM_026679	Tmem254a	66039	3.34765	transmembrane protein 254a
A_55_P1958227				3.31141
A_55_P2115435	NM_013638	Prm3	19120	3.30628	protamine 3
A_66_P106132	NR_045343	E030044B06Rik	381223	3.21723	RIKEN cDNA E030044B06 gene
A_55_P2121996				3.21171
A_55_P1964594				3.18129
A_55_P2306784		AU015558	101738	3.16699	expressed sequence AU015558
A_55_P2011482				3.13895
A_51_P278653	NM_023396	Rprm	67874	3.0556	reprimo, TP53 dependent G2 arrest mediator candidate
A_55_P2071977	NM_008837	Pick1	18693	3.01588	protein interacting with C kinase 1
A_51_P285736	NM_008798	Pdcd1	18566	3.00156	programmed cell death 1
A_55_P2149975	NM_009220	Ssty1	20611	2.99284	spermiogenesis specific transcript on the Y 1
A_55_P1956593	NM_148927	Plekha4	69217	2.95665	pleckstrin homology domain containing, family A (phosphoinositide binding specific) member 4
A_55_P2001514				2.93974
A_66_P134488	NM_008501	Lif	16878	2.9238	leukemia inhibitory factor
A_55_P1994807	NM_011314	Saa2	20209	2.91428	serum amyloid A 2
A_55_P2107711	NM_198711	Col25a1	77018	2.89106	collagen, type XXV, alpha 1
A_55_P2062667				2.88747
A_55_P1973809	NM_008220	Hbb-b1	15129	2.8871	hemoglobin, beta adult major chain
A_55_P2022861	NM_001039176	Elovl1	54325	2.87654	elongation of very long chain fatty acids (FEN1/Elo2, SUR4/Elo3, yeast)-like 1
A_55_P2040729				2.86955
A_55_P1968024				2.85787
A_55_P2102998	NR_033506	Gm3893	100042539	2.851	predicted gene 3893
A_55_P2128047				2.82509
A_55_P2003297	NM_020015	Magea1	17137	2.81013	melanoma antigen, family A, 1
A_51_P375754	NM_010462	Hoxc10	209448	2.79487	homeobox C10
A_52_P345301	NM_173775	Ccdc37	243538	2.78612	coiled-coil domain containing 37
A_51_P115626	NM_021423	Shank3	58234	2.77011	SH3/ankyrin domain gene 3
A_52_P467930				2.76831
A_55_P2003092	NM_001077421	Sbpl	638345	2.7596	spermine binding protein-like
A_55_P2137853				2.75249
A_52_P557293	NM_015775	Tmprss2	50528	2.74434	transmembrane protease, serine 2
A_51_P507242	NM_008037	Fosl2	14284	2.73675	fos-like antigen 2
A_55_P1978081				2.73405
A_55_P1983212		Rcbtb1	71330	2.72258	regulator of chromosome condensation (RCC1) and BTB (POZ) domain containing protein 1
A_66_P127070	NM_008109	Gdf5	14563	2.71758	growth differentiation factor 5
A_55_P2185387		Zfp428	232969	2.70995	zinc finger protein 428
A_55_P2012627	NR_033455	Gm10536	100038410	2.7042	predicted gene 10536
A_55_P2241299	NM_001025613	Otud7b	229603	2.704	OTU domain containing 7B
A_55_P1968895	NM_013639	Prph	19132	2.702	peripherin
A_52_P456448	NM_001162979	Ccdc81	70884	2.69347	coiled-coil domain containing 81
A_55_P2112320	XR_035403	4930432E11Rik	243900	2.68252	RIKEN cDNA 4930432E11 gene
A_55_P1964596	NM_177705	4932411N23Rik	237029	2.673	RIKEN cDNA 4932411N23 gene
A_55_P2139984	NM_027438	Pnma1	70481	2.66816	paraneoplastic antigen MA1
A_55_P2037428	NM_026713	Mogat1	68393	2.66622	monoacylglycerol O-acyltransferase 1
A_66_P105596				2.66166
A_51_P491190	NM_019493	Btg4	56057	2.65508	B cell translocation gene 4
A_55_P2150598	XR_035282	9630041A04Rik	442798	2.64617	RIKEN cDNA 9630041A04 gene
A_55_P2157134		Rmnd5a	68477	2.63732	required for meiotic nuclear division 5 homolog A (S. cerevisiae)
A_55_P1962299	NM_001083955	Hba-a2	110257	2.6361	hemoglobin alpha, adult chain 2
A_55_P2053823	NM_026090	Iqcf4	67320	2.63295	IQ motif containing F4
A_55_P2179605				2.61819
A_52_P574759	NM_009036	Rbpjl	19668	2.60757	recombination signal binding protein for immunoglobulin kappa J region-like
A_55_P2021146	NM_145132	Mchr1	207911	2.60693	melanin-concentrating hormone receptor 1
A_52_P205710	NM_021611	Myl10	59310	2.60291	myosin, light chain 10, regulatory
A_55_P2162543				2.60189
A_55_P2006410				2.60047
A_65_P16081				2.60043
A_52_P480544	NM_145390	Tnpo2	212999	2.59626	transportin 2 (importin 3, karyopherin beta 2b)
A_55_P1966862	NM_027220	Prss32	69814	2.57001	protease, serine, 32
A_51_P158638		Ggnbp1	70772	2.56431	gametogenetin binding protein 1
A_51_P334419				2.55844
A_55_P2029436				2.55574
A_55_P2018836				2.55372
A_55_P1967320				2.54324
A_52_P157170	NM_027258	Rnf157	217340	2.54219	ring finger protein 157
A_55_P2036236	NM_009203	Slc22a12	20521	2.53201	solute carrier family 22 (organic anion/cation transporter), member 12
A_51_P503937	NM_009790	Calm1	12313	2.52939	calmodulin 1
A_55_P2156718				2.52922
A_66_P114504		Dnahc17	69926	2.52843	dynein, axonemal, heavy chain 17
A_51_P334689	NM_011910	Uts2	24111	2.52603	urotensin 2
A_55_P1974967	NM_033596	Hist2h4	97122	2.51992	histone cluster 2, H4
A_55_P2173672				2.51782
A_55_P2021393	NM_001105180	Vmn2r65	100009609	2.51363	vomeronasal 2, receptor 65
A_51_P191649	NM_023294	Ndc80	67052	2.51269	NDC80 homolog, kinetochore complex component (S. cerevisiae)
A_55_P2000399	NM_001039688	Rhox4a	664609	2.50901	reproductive homeobox 4A
A_55_P2177741	XM_910904	Gm7166	635756	2.50763	predicted gene 7166
A_55_P1990217	NM_011747	Zfp13	22654	2.50702	zinc finger protein 13
A_55_P2103402				2.50302
A_51_P363947	NM_007669	Cdkn1a	12575	2.49928	cyclin-dependent kinase inhibitor 1A (P21)
A_55_P2105819		Wdr67	210544	2.48898	WD repeat domain 67
A_55_P2002903	NM_022315	Smoc2	64074	2.48463	SPARC related modular calcium binding 2
A_51_P495780	NM_020568	Plin4	57435	2.47967	perilipin 4
A_55_P2183369				2.47549
A_52_P275678	NM_181752	Gpr135	238252	2.46905	G protein-coupled receptor 135
A_55_P2109033	NM_008256	Hmgcs2	15360	2.46732	3-hydroxy-3-methylglutaryl-Coenzyme A synthase 2
A_55_P2216536		2610209C05Rik	70449	2.46487	RIKEN cDNA 2610209C05 gene
A_55_P2139318		Cdhr3	68764	2.45406	cadherin-related family member 3
A_51_P329413	NM_029786	Pomgnt1	68273	2.45298	protein O-linked mannose beta1,2-N-acetylglucosaminyltransferase
A_52_P105765	NM_001033342	Cdc42bpg	240505	2.45223	CDC42 binding protein kinase gamma (DMPK-like)
A_51_P215896	NM_029805	Tsc22d4	78829	2.45047	TSC22 domain family, member 4
A_52_P442169	NM_007567	Bsn	12217	2.44029	bassoon
A_51_P243134	NM_007405	Adcy6	11512	2.43272	adenylate cyclase 6
A_55_P2088375	NM_001163664	Tnnt3	21957	2.43177	troponin T3, skeletal, fast
A_55_P2025785	NM_001102662	Skint1	639781	2.41728	selection and upkeep of intraepithelial T cells 1
A_51_P136303	NM_134127	Cyp4f15	106648	2.40785	cytochrome P450, family 4, subfamily f, polypeptide 15
A_55_P2121618	NM_023434	Tox4	268741	2.39855	TOX high mobility group box family member 4
A_55_P2086949	NM_170786	Cntf	12803	2.39676	ciliary neurotrophic factor
A_51_P368543	NM_022419	Abhd8	64296	2.39629	abhydrolase domain containing 8
A_55_P2415387	NM_026668	Lrriq4	68307	2.39381	leucine-rich repeats and IQ motif containing 4
A_66_P116263	NM_001013759	Gas2l2	237891	2.38877	growth arrest-specific 2 like 2
A_66_P125035	NM_001177538	Duxbl2	100039227	2.38684	doubl homeobox B-like 2
A_51_P295085	NM_008760	Ogn	18295	2.37843	osteoglycin
A_55_P2108221				2.37791
A_55_P1983903	NM_025920	Thap4	67026	2.3779	THAP domain containing 4
A_55_P2163538				2.37477
A_51_P396811	NM_026520	Fam122a	68034	2.37084	family with sequence similarity 122, member A
A_66_P106173				2.37082
A_52_P356419	NM_001195710	Tmem95	100503361	2.36688	transmembrane protein 95
A_55_P2286493	NR_045506	4933405E24Rik	71056	2.3519	RIKEN cDNA 4933405E24 gene
A_55_P2159522	NM_181277	Col14a1	12818	2.3504	collagen, type XIV, alpha 1
A_52_P667477	NM_148925	Fyco1	17281	2.34747	FYVE and coiled-coil domain containing 1
A_51_P466221	NM_144547	Amhr2	110542	2.34601	anti-Mullerian hormone type 2 receptor
A_55_P2222557		1600022D10Rik	73252	2.34214	RIKEN cDNA 1600022D10 gene
A_55_P2149941		Ninj2	29862	2.34049	ninjurin 2
A_51_P325501	NM_053250	Crip3	114570	2.3394	cysteine-rich protein 3
A_55_P2044729	NM_178932	Aoc2	237940	2.33899	amine oxidase, copper containing 2 (retina-specific)
A_51_P161946	NM_175332	E130012A19Rik	103551	2.33096	RIKEN cDNA E130012A19 gene
A_66_P139088				2.33044
A_55_P2008254				2.3253
A_55_P2003748				2.32346
A_51_P262489	NM_009215	Sst	20604	2.32278	somatostatin
A_55_P2132888		Sdcbp	53378	2.31685	syndecan binding protein
A_55_P2077515				2.31112
A_55_P1978920				2.30852
A_51_P358256	NM_009803	Nr1i3	12355	2.30626	nuclear receptor subfamily 1, group I, member 3
A_55_P1968633				2.30451
A_55_P1961127	NR_001592	H19	14955	2.30402	H19 fetal liver mRNA
A_55_P1957865				2.30138
A_66_P112301		C230072F16Rik	320784	2.29555	RIKEN cDNA C230072F16 gene
A_52_P75348	NM_027411	Spdl1	70385	2.29288	spindle apparatus coiled-coil protein 1
A_52_P166393	NM_009710	Art1	11870	2.28477	ADP-ribosyltransferase 1
A_55_P2139501	NM_007439	Alk	11682	2.28449	anaplastic lymphoma kinase
A_55_P2000409	NM_001002786	Rab44	442827	2.28019	RAB44, member RAS oncogene family
A_55_P1982400	NM_001168318	Scara5	71145	2.27897	scavenger receptor class A, member 5 (putative)
A_55_P1982883	NM_030678	Gys1	14936	2.27156	glycogen synthase 1, muscle
A_55_P2133943	XM_003945408	LOC101056066	101056066	2.2715	uncharacterized LOC101056066
A_66_P113868	NM_007665	Cdh3	12560	2.27063	cadherin 3
A_55_P2177406				2.27015
A_55_P2180810	NM_001195673	Prr22	100504446	2.26924	proline rich 22
A_55_P2154105				2.26623
A_55_P2185839	XM_003086612			2.26583
A_52_P511821	NM_027057	Wdfy1	69368	2.26454	WD repeat and FYVE domain containing 1
A_55_P1993775		Vti1a	53611	2.26254	vesicle transport through interaction with t-SNAREs 1A
A_55_P2100585	NM_001080820	Cass4	320664	2.25982	Cas scaffolding protein family member 4
A_66_P127464	NM_181412	Zbed4	223773	2.25949	zinc finger, BED domain containing 4
A_55_P1987013		Gm10372	100038438	2.25813	predicted gene 10372
A_55_P2004176	NM_001037919	Gm6460	623898	2.24892	predicted gene 6460
A_55_P2053372	NM_001039167	Rbfox3	52897	2.24778	RNA binding protein, fox-1 homolog (C. elegans) 3
A_51_P177092	NM_011487	Stat4	20849	2.24252	signal transducer and activator of transcription 4
A_55_P2095039	NM_001243306	Ncmap	230822	2.24219	noncompact myelin associated protein
A_52_P373694	NM_177049	Jph4	319984	2.23796	junctophilin 4
A_55_P2018254	XR_142238			2.23783
A_52_P401484	NM_010564	Inha	16322	2.23607	inhibin alpha
A_51_P381069	NM_001081104	Chrna9	231252	2.23579	cholinergic receptor, nicotinic, alpha polypeptide 9
A_55_P2025755	NM_029139	Syce1l	668110	2.21812	synaptonemal complex central element protein 1 like
A_51_P253984	NM_008791	Pcp4	18546	2.21639	Purkinje cell protein 4
A_52_P949005		Zfp160	224585	2.21576	zinc finger protein 160
A_51_P257541	NM_178756	E130309F12Rik	272031	2.21248	RIKEN cDNA E130309F12 gene
A_55_P2034570	NM_007916	Ddx19a	13680	2.21009	DEAD (Asp-Glu-Ala-Asp) box polypeptide 19a
A_55_P2145376		Fastk	66587	2.21007	Fas-activated serine/threonine kinase
A_55_P2140835				2.20833
A_55_P2134022	NM_021050	Cftr	12638	2.20513	cystic fibrosis transmembrane conductance regulator
A_51_P187491	NM_053087	Epgn	71920	2.20196	epithelial mitogen
A_55_P2072736	NM_001033300	Gmps	229363	2.19967	guanine monophosphate synthetase
A_51_P113026	NM_009965	Cryba1	12957	2.18881	crystallin, beta A1
A_55_P2123484	NR_040286	Gm11627	100040792	2.18807	predicted gene 11627
A_66_P108603	NM_001256311	E030018B13Rik	381994	2.18704	RIKEN cDNA E030018B13 gene
A_55_P2114354	NM_001081396	Wdr67	210544	2.18587	WD repeat domain 67
A_55_P2141686		Efcab9	69306	2.18104	EF-hand calcium binding domain 9
A_51_P359137	NM_021791	Doc2g	60425	2.18057	double C2, gamma
A_55_P2107682				2.17525
A_51_P369628	NM_133949	Ptov1	84113	2.17477	prostate tumor over expressed gene 1
A_51_P510764	NM_178767	Agmo	319660	2.1728	alkylglycerol monooxygenase
A_52_P167535	NM_001110506	Efcab12	212516	2.1697	EF-hand calcium binding domain 12
A_55_P2177726				2.16364
A_55_P1978726				2.16303
A_55_P2161423	NM_016868	Hif3a	53417	2.16239	hypoxia inducible factor 3, alpha subunit
A_51_P397575	NM_019539	Cts7	56092	2.16208	cathepsin 7
A_51_P176202		Ankrd36	76389	2.15995	ankyrin repeat domain 36
A_52_P577533	NM_173016	Vat1l	270097	2.14859	vesicle amine transport protein 1 homolog-like (T. californica)
A_55_P2005720				2.14826
A_51_P353232	NM_009394	Tnnc2	21925	2.14501	troponin C2, fast
A_55_P2083197	NM_001013813	Maml2	270118	2.14245	mastermind like 2 (Drosophila)
A_55_P2109585	NM_172743	Plekha7	233765	2.14101	pleckstrin homology domain containing, family A member 7
A_65_P11092	NM_197996	Tspan15	70423	2.13861	tetraspanin 15
A_55_P1982127		Grip1	74053	2.13239	glutamate receptor interacting protein 1
A_55_P1975405	NM_178363	Ylpm1	56531	2.13231	YLP motif containing 1
A_55_P2189955	NM_001144953	Vwa5b2	328643	2.13037	von Willebrand factor A domain containing 5B2
A_51_P213476	NM_008829	Pgr	18667	2.13024	progesterone receptor
A_55_P1986401		Pnpo	103711	2.12917	pyridoxine 5'-phosphate oxidase
A_55_P2130627	NM_001099917	2210404O07Rik	72273	2.12757	RIKEN cDNA 2210404O07 gene
A_55_P1986680				2.12324
A_51_P520639	NM_177822	Mslnl	328783	2.11934	mesothelin-like
A_55_P2179296	NM_019499	Mad2l1	56150	2.11923	MAD2 mitotic arrest deficient-like 1
A_51_P196718	NM_009622	Adcy1	432530	2.11765	adenylate cyclase 1
A_51_P334104	NM_007833	Dcn	13179	2.11644	decorin
A_55_P2058864	NM_023556	Mvk	17855	2.11515	mevalonate kinase
A_55_P1990373	NM_001081156	Trnp1	69539	2.11513	TMF1-regulated nuclear protein 1
A_51_P303868	NM_001164493	Klhl29	208439	2.11234	kelch-like 29
A_55_P2108761	NM_172713	Sdad1	231452	2.11217	SDA1 domain containing 1
A_52_P533779	NM_027799	Ankrd40	71452	2.11165	ankyrin repeat domain 40
A_55_P2002494				2.10954
A_55_P2112772	NM_008067	Gabra3	14396	2.10708	gamma-aminobutyric acid (GABA) A receptor, subunit alpha 3
A_51_P318830	NM_018803	Syt10	54526	2.10632	synaptotagmin X
A_55_P1953608				2.10577
A_52_P282987	NM_001033237	Yeats2	208146	2.10379	YEATS domain containing 2
A_55_P2323503		AA960618	101477	2.09897	expressed sequence AA960618
A_55_P2123519	NM_001165944	Olfr819	100043200	2.09872	olfactory receptor 819
A_55_P1978258				2.09353
A_51_P243514	NM_001163136	Macc1	238455	2.09045	metastasis associated in colon cancer 1
A_55_P2005365	NM_020492	Glra1	14654	2.09037	glycine receptor, alpha 1 subunit
A_55_P2095820	NM_177357	Kalrn	545156	2.08858	kalirin, RhoGEF kinase
A_55_P2319730		4930414F18Rik	78790	2.08847	RIKEN cDNA 4930414F18 gene
A_51_P371331	NM_019579	Mpp5	56217	2.0881	membrane protein, palmitoylated 5 (MAGUK p55 subfamily member 5)
A_55_P2108790		Epb4.1l4b	54357	2.08792	erythrocyte protein band 4.1-like 4b
A_66_P139646	NM_001168504	Pla2g4c	232889	2.08608	phospholipase A2, group IVC (cytosolic, calcium-independent)
A_51_P132170	NM_001025576	Ccdc141	545428	2.08334	coiled-coil domain containing 141
A_66_P136582				2.07707
A_55_P2150896	NM_019740	Foxo3	56484	2.07483	forkhead box O3
A_52_P117408	NM_009375	Tg	21819	2.07172	thyroglobulin
A_55_P2435613	NM_023045	Xpo7	65246	2.07147	exportin 7
A_55_P2039622	NM_001170333	Clec4a2	26888	2.07001	C-type lectin domain family 4, member a2
A_55_P2072915				2.0688
A_55_P2099468				2.06731
A_51_P309589	NR_024720	2700099C18Rik	77022	2.0664	NDC80 homolog, kinetochore complex component pseudogene
A_52_P350344	NM_001037744	Timm8a2	223262	2.0649	translocase of inner mitochondrial membrane 8A2
A_55_P2038313				2.05594
A_55_P2233818		AI662168	102573	2.05432	expressed sequence AI662168
A_55_P2147315	NM_146683	Olfr1441	258678	2.05423	olfactory receptor 1441
A_52_P641367	NM_134095	Desi1	28075	2.05393	desumoylating isopeptidase 1
A_51_P235878	NM_008193	Guk1	14923	2.05377	guanylate kinase 1
A_55_P2009066	NM_001166029	2010015L04Rik	544678	2.05276	RIKEN cDNA 2010015L04 gene
A_55_P1992247	NM_001128090	Rergl	632971	2.05232	RERG/RAS-like
A_55_P2082090				2.0521
A_51_P267278	NM_021301	Slc15a2	57738	2.05034	solute carrier family 15 (H+/peptide transporter), member 2
A_55_P2160623	NM_177357	Kalrn	545156	2.04925	kalirin, RhoGEF kinase
A_55_P2151388	NM_025312	Sostdc1	66042	2.04696	sclerostin domain containing 1
A_52_P472799	NM_027475	Ecd	70601	2.0461	ecdysoneless homolog (Drosophila)
A_66_P140856	XR_168429	Gm4588	100043685	2.04257	predicted gene 4588
A_52_P142888	NM_001038604	Clec5a	23845	2.04051	C-type lectin domain family 5, member a
A_52_P685999	NM_027853	Mettl7b	71664	2.03756	methyltransferase like 7B
A_55_P2176731	NM_007453	Prdx6	11758	2.03711	peroxiredoxin 6
A_55_P2242665		AW061096	98661	2.03495	expressed sequence AW061096
A_66_P112974	XR_168642	Gm15821	100502931	2.03384	predicted gene 15821
A_55_P2098220	XM_003688822	Gm6600	625558	2.03348	predicted gene 6600
A_51_P437021	NM_175114	Trak1	67095	2.03348	trafficking protein, kinesin binding 1
A_55_P2058270	XM_003945407	LOC101056056	101056056	2.03079	uncharacterized LOC101056056
A_55_P2032493	NM_001111145	Gm514	208080	2.02862	predicted gene 514
A_51_P228817		Stau2	29819	2.02771	staufen (RNA binding protein) homolog 2 (Drosophila)
A_55_P2163857	NM_001146007	Trim12c	319236	2.02563	tripartite motif-containing 12C
A_52_P499158	NM_019981	Tex101	56746	2.02332	testis expressed gene 101
A_55_P2053753				2.01965
A_55_P1997525	NM_001177617	Arpp21	74100	2.01928	cyclic AMP-regulated phosphoprotein, 21
A_52_P494115	NM_139304	Gatad2b	229542	2.01875	GATA zinc finger domain containing 2B
A_55_P2018357	NM_175270	Sowahb	78088	2.01829	sosondowah ankyrin repeat domain family member B
A_55_P2173039	XR_168483			2.01474
A_51_P339822	NM_138630	Arhgap4	171207	2.0139	Rho GTPase activating protein 4
A_51_P236267	NM_009183	St8sia4	20452	2.01364	ST8 alpha-N-acetyl-neuraminide alpha-2,8-sialyltransferase 4
A_55_P2014326	XM_003085120	Gm8457	667102	2.0102	predicted gene 8457
A_55_P2159512	NM_148927	Plekha4	69217	2.00676	pleckstrin homology domain containing, family A (phosphoinositide binding specific) member 4
A_55_P2134645		Fam227a	75729	2.00525	family with sequence similarity 227, member A
A_55_P2403135	NM_177710	Ssh2	237860	2.00521	slingshot homolog 2 (Drosophila)
A_55_P1988133	NM_011642	Trp73	22062	2.00134	transformation related protein 73
A_55_P1972973				2.00047
A_55_P2238406	NR_028126	6330407A03Rik	70720	-2.00161	RIKEN cDNA 6330407A03 gene
A_55_P2034864	NM_023716	Tubb2b	73710	-2.00162	tubulin, beta 2B class IIB
A_55_P2021109	NM_010500	Ier5	15939	-2.00357	immediate early response 5
A_55_P2225082		Mettl4	76781	-2.0064	methyltransferase like 4
A_51_P391445	NM_010511	Ifngr1	15979	-2.00675	interferon gamma receptor 1
A_51_P150120	NM_174995	Mgst2	211666	-2.00782	microsomal glutathione S-transferase 2
A_51_P497768	NM_001081089	Gpat2	215456	-2.00799	glycerol-3-phosphate acyltransferase 2, mitochondrial
A_55_P1995902	NM_001085522	Gm13251	433791	-2.00988	predicted gene 13251
A_52_P63343	NM_001033302	Gm129	229599	-2.01234	predicted gene 129
A_51_P472249	NM_011405	Slc7a7	20540	-2.01246	solute carrier family 7 (cationic amino acid transporter, y+ system), member 7
A_55_P2185605	NM_007649	Cd48	12506	-2.01258	CD48 antigen
A_52_P186937	NM_020557	Cmpk2	22169	-2.01266	cytidine monophosphate (UMP-CMP) kinase 2, mitochondrial
A_55_P2181341	NM_021306	Ecel1	13599	-2.01289	endothelin converting enzyme-like 1
A_66_P105736	NM_019671	Net1	56349	-2.02024	neuroepithelial cell transforming gene 1
A_55_P2089804	NM_146065	Atf7	223922	-2.0226	activating transcription factor 7
A_51_P303217	NM_026754	Ucma	68527	-2.03117	upper zone of growth plate and cartilage matrix associated
A_55_P2006153		Cd300lh	382551	-2.03299	CD300 antigen like family member H
A_55_P1977792	NM_001252552	Folr1	14275	-2.03496	folate receptor 1 (adult)
A_51_P220993	NM_011072	Pfn1	18643	-2.03717	profilin 1
A_55_P2140118	NM_027455	Qpct	70536	-2.03832	glutaminyl-peptide cyclotransferase (glutaminyl cyclase)
A_66_P113245	NM_008595	Mfng	17305	-2.04003	MFNG O-fucosylpeptide 3-beta-N-acetylglucosaminyltransferase
A_55_P2048418	NM_175088	Mdfic	16543	-2.04203	MyoD family inhibitor domain containing
A_51_P150763	NM_145852	Ropn1l	252967	-2.04525	ropporin 1-like
A_55_P2020378	NM_133838	Ehd4	98878	-2.04658	EH-domain containing 4
A_55_P2025611	NM_011190	Psme2	19188	-2.04818	proteasome (prosome, macropain) 28 subunit, beta
A_55_P2008722	NM_001127189	Gm13157	100041677	-2.04905	predicted gene 13157
A_52_P470401	NM_025708	Tmem186	66690	-2.0505	transmembrane protein 186
A_55_P2103011	NM_013660	Sema4d	20354	-2.05136	sema domain, immunoglobulin domain (Ig), transmembrane domain (TM) and short cytoplasmic domain, (semaphorin) 4D
A_55_P2017929	NM_013492	Clu	12759	-2.05186	clusterin
A_55_P1994042	NM_001139519	Zbp1	58203	-2.05299	Z-DNA binding protein 1
A_66_P108247	NM_009464	Ucp3	22229	-2.05741	uncoupling protein 3 (mitochondrial, proton carrier)
A_55_P2009988	NM_175093	Trib3	228775	-2.05804	tribbles homolog 3 (Drosophila)
A_55_P2108837	NM_009448	Tuba1c	22146	-2.05911	tubulin, alpha 1C
A_51_P164014	NM_173762	Cenpe	229841	-2.05948	centromere protein E
A_52_P99411	NM_008410	Itm2b	16432	-2.05975	integral membrane protein 2B
A_55_P1981709	NM_001039188	Rreb1	68750	-2.06053	ras responsive element binding protein 1
A_52_P602091	NM_001037859	Csf1r	12978	-2.06179	colony stimulating factor 1 receptor
A_55_P2142863	NM_030253	Parp9	80285	-2.06212	poly (ADP-ribose) polymerase family, member 9
A_51_P255271	NM_019821	Gltp	56356	-2.06214	glycolipid transfer protein
A_52_P504361	NM_013792	Naglu	27419	-2.06284	alpha-N-acetylglucosaminidase (Sanfilippo disease IIIB)
A_55_P2048409	NM_026565	Apool	68117	-2.06469	apolipoprotein O-like
A_51_P357341	NM_033444	Clic1	114584	-2.06963	chloride intracellular channel 1
A_51_P140237	NM_010212	Fhl2	14200	-2.07104	four and a half LIM domains 2
A_55_P2092526	NM_001164075	Tgif1	21815	-2.07239	TGFB-induced factor homeobox 1
A_55_P2140745				-2.07642
A_51_P405476	NM_010185	Fcer1g	14127	-2.07723	Fc receptor, IgE, high affinity I, gamma polypeptide
A_55_P1957413	NM_019391	Lsp1	16985	-2.07735	lymphocyte specific 1
A_55_P1988083	NM_145150	Prc1	233406	-2.07945	protein regulator of cytokinesis 1
A_55_P2136145		Cnn3	71994	-2.08029	calponin 3, acidic
A_55_P2187121	NR_003568	Gpr137b-ps	664862	-2.08193	G protein-coupled receptor 137B, pseudogene
A_55_P2037717	NM_001042760	Slc22a18	18400	-2.08253	solute carrier family 22 (organic cation transporter), member 18
A_55_P1965000	NM_172689	Ddx58	230073	-2.08435	DEAD (Asp-Glu-Ala-Asp) box polypeptide 58
A_51_P326191	NM_009251	Serpina3g	20715	-2.08493	serine (or cysteine) peptidase inhibitor, clade A, member 3G
A_52_P381484	NM_133903	Spon2	100689	-2.08758	spondin 2, extracellular matrix protein
A_55_P2011678	NM_001164557	Pdzk1ip1	67182	-2.08897	PDZK1 interacting protein 1
A_55_P2005646	NM_030207	Sfi1	78887	-2.08953	Sfi1 homolog, spindle assembly associated (yeast)
A_55_P2084512	XM_003946322	9230110K08Rik	100041960	-2.09021	RIKEN cDNA 9230110K08 gene
A_66_P132295	NM_011576	Tfpi	21788	-2.09276	tissue factor pathway inhibitor
A_55_P2002103	NM_001142701	Hmha1	70719	-2.10354	histocompatibility (minor) HA-1
A_51_P337125	NM_010566	Inpp5d	16331	-2.10382	inositol polyphosphate-5-phosphatase D
A_55_P1971951	NM_019388	Cd86	12524	-2.10397	CD86 antigen
A_51_P392687	NM_011701	Vim	22352	-2.10696	vimentin
A_52_P495869	NM_010658	Mafb	16658	-2.11025	v-maf musculoaponeurotic fibrosarcoma oncogene family, protein B (avian)
A_51_P207622	NM_021355	Fmod	14264	-2.11118	fibromodulin
A_66_P122158	NR_003518	Pisd-ps3	66776	-2.11579	phosphatidylserine decarboxylase, pseudogene 3
A_51_P366138	NM_008587	Mertk	17289	-2.11706	c-mer proto-oncogene tyrosine kinase
A_66_P133270	NM_025813	Mfsd1	66868	-2.12137	major facilitator superfamily domain containing 1
A_51_P322265	NM_027817	Grap	71520	-2.12291	GRB2-related adaptor protein
A_55_P2113210	NM_028195	Cyth4	72318	-2.12378	cytohesin 4
A_51_P275976	NM_010070	Dok1	13448	-2.12391	docking protein 1
A_52_P545810	NM_001111311	Lrrfip1	16978	-2.12605	leucine rich repeat (in FLII) interacting protein 1
A_55_P1975400	NM_001081185	Flnc	68794	-2.12684	filamin C, gamma
A_51_P421538	NM_178877	Slc9b2	97086	-2.13007	solute carrier family 9, subfamily B (NHA2, cation proton antiporter 2), member 2
A_51_P114634	NM_173405	Amz1	231842	-2.13307	archaelysin family metallopeptidase 1
A_51_P191893	XR_141234	2410022M11Rik	100503842	-2.13335	RIKEN cDNA 2410022M11 gene
A_55_P2090194		Plp2	18824	-2.14265	proteolipid protein 2
A_51_P108020	NM_001029929	Zmynd15	574428	-2.14476	zinc finger, MYND-type containing 15
A_55_P2046802	NM_029005	Mlkl	74568	-2.15341	mixed lineage kinase domain-like
A_55_P2040743	NM_026507	Zwilch	68014	-2.15707	zwilch kinetochore protein
A_55_P2020128	NM_011303	Dhrs3	20148	-2.15727	dehydrogenase/reductase (SDR family) member 3
A_55_P1988202	NM_001045481	Ifi203	15950	-2.15938	interferon activated gene 203
A_55_P1965101	NM_001081643	Xlr3b	574437	-2.16197	X-linked lymphocyte-regulated 3B
A_55_P2021187	NR_002847	Malat1	72289	-2.16987	metastasis associated lung adenocarcinoma transcript 1 (non-coding RNA)
A_55_P2025078	NM_001037859	Csf1r	12978	-2.17356	colony stimulating factor 1 receptor
A_51_P347961	NM_023409	Npc2	67963	-2.1765	Niemann Pick type C2
A_55_P2151986	NM_001038664	Gngt2	14710	-2.17969	guanine nucleotide binding protein (G protein), gamma transducing activity polypeptide 2
A_55_P1957633	NM_134116	Gpsm3	106512	-2.18236	G-protein signalling modulator 3 (AGS3-like, C. elegans)
A_55_P2083982	NM_013811	Dnahc8	13417	-2.18695	dynein, axonemal, heavy chain 8
A_55_P2064547		Tuba1c	22146	-2.187	tubulin, alpha 1C
A_55_P2042823	NM_001145859	Sh3bp2	24055	-2.18714	SH3-domain binding protein 2
A_55_P1976839	NM_001163511	Spata5	57815	-2.188	spermatogenesis associated 5
A_55_P1962344	NM_009277	Trim21	20821	-2.18819	tripartite motif-containing 21
A_55_P2015363	NM_023143	C1ra	50909	-2.19063	complement component 1, r subcomponent A
A_51_P188271	NM_054042	Cd248	70445	-2.19098	CD248 antigen, endosialin
A_55_P1969181	NM_153783	Paox	212503	-2.19226	polyamine oxidase (exo-N4-amino)
A_66_P100586				-2.19791
A_51_P390967	NM_021398	Slc43a3	58207	-2.19829	solute carrier family 43, member 3
A_51_P253547	NM_009984	Ctsl	13039	-2.20667	cathepsin L
A_66_P133255		Prkch	18755	-2.20719	protein kinase C, eta
A_55_P2000062	NM_008390	Irf1	16362	-2.2081	interferon regulatory factor 1
A_55_P2036567	NM_011691	Vav1	22324	-2.20937	vav 1 oncogene
A_55_P1976928	NM_001009573	Unc13d	70450	-2.21016	unc-13 homolog D (C. elegans)
A_55_P2019751		Paox	212503	-2.21085	polyamine oxidase (exo-N4-amino)
A_51_P453111	NM_010422	Hexb	15212	-2.21296	hexosaminidase B
A_52_P463977	NM_197986	Tmem140	68487	-2.21573	transmembrane protein 140
A_52_P244702	NM_009331	Tcf7	21414	-2.21627	transcription factor 7, T cell specific
A_52_P415155	NM_009526	Wnt6	22420	-2.21658	wingless-related MMTV integration site 6
A_55_P2009762	NM_178907	Mapkapk3	102626	-2.21875	mitogen-activated protein kinase-activated protein kinase 3
A_51_P404463	NM_024283	1500015O10Rik	78896	-2.21948	RIKEN cDNA 1500015O10 gene
A_55_P1983468	NM_009805	Cflar	12633	-2.22137	CASP8 and FADD-like apoptosis regulator
A_55_P2059154	NM_001013371	Dtx3l	209200	-2.22612	deltex 3-like (Drosophila)
A_51_P195506	NM_007778	Csf1	12977	-2.22792	colony stimulating factor 1 (macrophage)
A_55_P2019113	NM_001024848	Apol7b	278679	-2.22928	apolipoprotein L 7b
A_55_P2067505	NM_030696	Slc16a3	80879	-2.23344	solute carrier family 16 (monocarboxylic acid transporters), member 3
A_55_P2176492	NM_023764	Tollip	54473	-2.23845	toll interacting protein
A_55_P1985984	NM_009609	Actg1	11465	-2.23885	actin, gamma, cytoplasmic 1
A_52_P535484	NM_029000	Gvin1	74558	-2.23951	GTPase, very large interferon inducible 1
A_51_P204080	NM_013820	Hk2	15277	-2.24606	hexokinase 2
A_55_P2470474		9530082P21Rik	638247	-2.24626	RIKEN cDNA 9530082P21 gene
A_55_P2130178	NM_010233	Fn1	14268	-2.24821	fibronectin 1
A_55_P2183735	NM_177298	Pisd	320951	-2.25443	phosphatidylserine decarboxylase
A_51_P185906	NM_025659	Abi3	66610	-2.25631	ABI gene family, member 3
A_55_P2029420	NM_183287	2610318N02Rik	70458	-2.2579	RIKEN cDNA 2610318N02 gene
A_55_P2183572				-2.25822
A_55_P2251181		2900076A13Rik	73002	-2.2603	RIKEN cDNA 2900076A13 gene
A_52_P420466	NM_175660	Hist1h2ab	319172	-2.26339	histone cluster 1, H2ab
A_55_P1960688	NM_177392	Tmem220	338369	-2.27087	transmembrane protein 220
A_55_P2140646	NM_011804	Creg1	433375	-2.271	cellular repressor of E1A-stimulated genes 1
A_51_P109449	NM_008519	Ltb4r1	16995	-2.27557	leukotriene B4 receptor 1
A_51_P105124	NM_183168	P2ry6	233571	-2.28065	pyrimidinergic receptor P2Y, G-protein coupled, 6
A_55_P2046348	NM_001033380	Itpripl2	319622	-2.28246	inositol 1,4,5-triphosphate receptor interacting protein-like 2
A_52_P574668	NM_011851	Nt5e	23959	-2.28533	5' nucleotidase, ecto
A_51_P232371	NM_138672	Stab1	192187	-2.28761	stabilin 1
A_51_P520966	NM_015790	Icosl	50723	-2.28767	icos ligand
A_55_P1969904	NM_018795	Abcc6	27421	-2.29124	ATP-binding cassette, sub-family C (CFTR/MRP), member 6
A_55_P2048279	NM_205820	Tlr13	279572	-2.29317	toll-like receptor 13
A_55_P2166501	NM_009851	Cd44	12505	-2.29781	CD44 antigen
A_52_P164695	NM_028950	Nsun6	74455	-2.29859	NOL1/NOP2/Sun domain family member 6
A_55_P2320283	NR_037996	Hmga2-ps1	15365	-2.30489	high mobility group AT-hook 2, pseudogene 1
A_55_P2347976	NR_029382	Mir17hg	75957	-2.30544	MIR17 host gene 1 (non-protein coding)
A_55_P2069306	NM_011206	Ptpn18	19253	-2.30667	protein tyrosine phosphatase, non-receptor type 18
A_55_P2007964	NM_009987	Cx3cr1	13051	-2.308	chemokine (C-X3-C) receptor 1
A_55_P2026233	NM_023738	Uba7	74153	-2.31311	ubiquitin-like modifier activating enzyme 7
A_55_P2180869	NM_029865	Ocel1	77090	-2.31402	occludin/ELL domain containing 1
A_55_P2252876		B230344G16Rik	100038636	-2.31971	RIKEN cDNA B230344G16 gene
A_55_P1959425	NM_030696	Slc16a3	80879	-2.32061	solute carrier family 16 (monocarboxylic acid transporters), member 3
A_51_P343833	NM_009421	Traf1	22029	-2.32073	TNF receptor-associated factor 1
A_55_P2256686				-2.32847
A_51_P234728		Lpar6	67168	-2.32871	lysophosphatidic acid receptor 6
A_55_P2040026	NM_010576	Itga4	16401	-2.33506	integrin alpha 4
A_51_P497985	NM_013484	C2	12263	-2.3363	complement component 2 (within H-2S)
A_52_P665675	NM_013454	Abca1	11303	-2.3398	ATP-binding cassette, sub-family A (ABC1), member 1
A_55_P1986296	NM_178598	Tagln2	21346	-2.3399	transgelin 2
A_52_P13815	NM_010686	Laptm5	16792	-2.35022	lysosomal-associated protein transmembrane 5
A_55_P2042813	NM_001039647	Gbp11	634650	-2.36089	guanylate binding protein 11
A_55_P2010386	NM_020286	Tspan32	27027	-2.36107	tetraspanin 32
A_51_P238722	NM_010740	Cd93	17064	-2.37687	CD93 antigen
A_55_P2008021	NM_026838	Srpx2	68792	-2.38051	sushi-repeat-containing protein, X-linked 2
A_51_P465148	NM_007798	Ctsb	13030	-2.38108	cathepsin B
A_55_P1961009	NM_019456	Apbb1ip	54519	-2.38459	amyloid beta (A4) precursor protein-binding, family B, member 1 interacting protein
A_66_P134428	NM_013834	Sfrp1	20377	-2.38622	secreted frizzled-related protein 1
A_52_P199614	NM_001146022	Wdfy4	545030	-2.38977	WD repeat and FYVE domain containing 4
A_55_P2137206	NM_009370	Tgfbr1	21812	-2.39484	transforming growth factor, beta receptor I
A_55_P1967069	NM_175116	Lpar6	67168	-2.39932	lysophosphatidic acid receptor 6
A_55_P1965233	NM_194344	Sh3tc1	231147	-2.40445	SH3 domain and tetratricopeptide repeats 1
A_55_P2181928	NM_145977	Slc45a3	212980	-2.40807	solute carrier family 45, member 3
A_52_P203691	NM_207231	Arl5c	217151	-2.40871	ADP-ribosylation factor-like 5C
A_55_P1990944	NM_009807	Casp1	12362	-2.40962	caspase 1
A_55_P2097279	NM_011095	Lilrb3	18733	-2.41034	leukocyte immunoglobulin-like receptor, subfamily B (with TM and ITIM domains), member 3
A_55_P2026547	NM_199366	Gal3st2	381334	-2.41059	galactose-3-O-sulfotransferase 2
A_55_P2052834	NM_010734	Lst1	16988	-2.41152	leukocyte specific transcript 1
A_51_P165182	NM_028967	Batf2	74481	-2.41621	basic leucine zipper transcription factor, ATF-like 2
A_55_P2152566	NM_175397	Sp110	109032	-2.41771	Sp110 nuclear body protein
A_55_P2075200	NM_023141	Tor3a	30935	-2.42555	torsin family 3, member A
A_66_P110633	NM_001168660	Apol9b	71898	-2.43386	apolipoprotein L 9b
A_55_P2017645	NM_011530	Tap2	21355	-2.43538	transporter 2, ATP-binding cassette, sub-family B (MDR/TAP)
A_52_P110070	NR_033596	5730416F02Rik	70550	-2.44074	capping protein (actin filament), gelsolin-like pseudogene
A_52_P222230				-2.44641
A_51_P451052	NM_175013	Pgm5	226041	-2.44711	phosphoglucomutase 5
A_51_P401668	NM_010686	Laptm5	16792	-2.45275	lysosomal-associated protein transmembrane 5
A_55_P1975370	NM_007469	Apoc1	11812	-2.45313	apolipoprotein C-I
A_51_P468140	NM_008223	Serpind1	15160	-2.46355	serine (or cysteine) peptidase inhibitor, clade D, member 1
A_55_P1962404	NM_201410	Ugt1a6b	394435	-2.47059	UDP glucuronosyltransferase 1 family, polypeptide A6B
A_52_P637172	NM_029011	Pyroxd2	74580	-2.47196	pyridine nucleotide-disulphide oxidoreductase domain 2
A_52_P512817	NM_025858	Shisa5	66940	-2.47237	shisa homolog 5 (Xenopus laevis)
A_52_P552589	NM_008279	Map4k1	26411	-2.47454	mitogen-activated protein kinase kinase kinase kinase 1
A_55_P2049211	NR_003517	Pisd-ps1	236604	-2.48112	phosphatidylserine decarboxylase, pseudogene 1
A_55_P2038757	NM_133754	Fblim1	74202	-2.48315	filamin binding LIM protein 1
A_66_P112164	NM_144875	Rab7l1	226422	-2.49066	RAB7, member RAS oncogene family-like 1
A_51_P400543	NM_019467	Aif1	11629	-2.49374	allograft inflammatory factor 1
A_55_P2154027	NM_008968	Ptgis	19223	-2.49797	prostaglandin I2 (prostacyclin) synthase
A_55_P2015687	NM_199015	Phf11d	219132	-2.50248	PHD finger protein 11D
A_55_P2016034	NM_001033207	Nlrc5	434341	-2.50637	NLR family, CARD domain containing 5
A_55_P2097828	NM_022024	Gmfg	63986	-2.50807	glia maturation factor, gamma
A_55_P2118570	NM_007645	Cd37	12493	-2.51057	CD37 antigen
A_52_P577748	NM_134152	Lpxn	107321	-2.51652	leupaxin
A_55_P2117614	NM_028075	Tnfrsf13c	72049	-2.51818	tumor necrosis factor receptor superfamily, member 13c
A_51_P142896	NM_007652	Cd59a	12509	-2.52189	CD59a antigen
A_55_P2054362	NM_009987	Cx3cr1	13051	-2.52575	chemokine (C-X3-C) receptor 1
A_52_P382886	NM_008125	Gjb2	14619	-2.53614	gap junction protein, beta 2
A_66_P129622	NM_001102613	Phldb3	232970	-2.55062	pleckstrin homology-like domain, family B, member 3
A_51_P293901	NM_026819	Dhrs1	52585	-2.55178	dehydrogenase/reductase (SDR family) member 1
A_51_P297069	NM_021883	Tmod1	21916	-2.55613	tropomodulin 1
A_55_P2169356	XM_001000891			-2.56008
A_55_P2034340	NM_198192	Qrfpr	229214	-2.57336	pyroglutamylated RFamide peptide receptor
A_51_P517672	NM_178779	Rnf152	320311	-2.57583	ring finger protein 152
A_51_P516133	NM_015786	Hist1h1c	50708	-2.58306	histone cluster 1, H1c
A_55_P1966731	NM_001045481	Ifi203	15950	-2.58437	interferon activated gene 203
A_51_P401987	NM_019432	Tmem37	170706	-2.58713	transmembrane protein 37
A_55_P2103698	NM_015783	Isg15	100038882	-2.59124	ISG15 ubiquitin-like modifier
A_51_P290074	NM_021272	Fabp7	12140	-2.59555	fatty acid binding protein 7, brain
A_51_P256202	NM_022325	Ctsz	64138	-2.5966	cathepsin Z
A_55_P2079561	NM_011090	Lilra6	18726	-2.60542	leukocyte immunoglobulin-like receptor, subfamily A (with TM domain), member 6
A_55_P2091551	NM_146011	Arhgap9	216445	-2.61181	Rho GTPase activating protein 9
A_55_P2142222	NR_033450	Serpina3h	546546	-2.61251	serine (or cysteine) peptidase inhibitor, clade A, member 3H
A_55_P2032079	NM_016974	Dbp	13170	-2.61466	D site albumin promoter binding protein
A_65_P17218	NM_001170853	Mndal	100040462	-2.61586	myeloid nuclear differentiation antigen like
A_52_P51078	NM_007801	Ctsh	13036	-2.61677	cathepsin H
A_51_P305052	NM_172900	Siglecg	243958	-2.62169	sialic acid binding Ig-like lectin G
A_51_P278868	NM_010387	H2-DMb1	14999	-2.62306	histocompatibility 2, class II, locus Mb1
A_52_P599264	NM_175088	Mdfic	16543	-2.62445	MyoD family inhibitor domain containing
A_51_P261517	NM_011662	Tyrobp	22177	-2.66363	TYRO protein tyrosine kinase binding protein
A_52_P51429	NM_153551	Dennd1c	70785	-2.67472	DENN/MADD domain containing 1C
A_52_P99888	NM_023158	Cxcl16	66102	-2.67776	chemokine (C-X-C motif) ligand 16
A_55_P1972481				-2.68119
A_55_P1996973	NM_029000	Gvin1	74558	-2.70022	GTPase, very large interferon inducible 1
A_51_P469968	NM_013819	H2-M3	14991	-2.7016	histocompatibility 2, M region locus 3
A_55_P1978511	NM_010394	H2-Q7	15018	-2.70247	histocompatibility 2, Q region locus 7
A_55_P2099560	NM_031159	Apobec1	11810	-2.71727	apolipoprotein B mRNA editing enzyme, catalytic polypeptide 1
A_55_P1962946	NM_011518	Syk	20963	-2.72037	spleen tyrosine kinase
A_51_P221031	NM_172838	Slc16a12	240638	-2.72067	solute carrier family 16 (monocarboxylic acid transporters), member 12
A_51_P502456	NR_004446	H2-K2	630499	-2.73735	histocompatibility 2, K region locus 2
A_55_P2040838	NM_001166672	Gm14548	100038909	-2.74458	predicted gene 14548
A_51_P194273	NM_011892	Sgcg	24053	-2.76231	sarcoglycan, gamma (dystrophin-associated glycoprotein)
A_51_P110301	NM_009778	C3	12266	-2.76541	complement component 3
A_55_P2103837	NM_001256005	Gbp4	17472	-2.77482	guanylate binding protein 4
A_55_P2025008	NM_001042489	Hvcn1	74096	-2.77688	hydrogen voltage-gated channel 1
A_51_P102789	NM_007574	C1qc	12262	-2.78199	complement component 1, q subcomponent, C chain
A_55_P2154914	NM_153788	Acap1	216859	-2.78302	ArfGAP with coiled-coil, ankyrin repeat and PH domains 1
A_66_P101942	XR_168557	Gm9706	677168	-2.78347	predicted gene 9706
A_52_P515247	NM_007486	Arhgdib	11857	-2.79089	Rho, GDP dissociation inhibitor (GDI) beta
A_65_P19395	NM_010380	H2-D1	14964	-2.7971	histocompatibility 2, D region locus 1
A_55_P2034033	NM_008353	Il12rb1	16161	-2.79854	interleukin 12 receptor, beta 1
A_52_P431615	XM_001000891	Gm1966	434223	-2.81931	predicted gene 1966
A_55_P2024888	NM_001267695	Ctss	13040	-2.82589	cathepsin S
A_55_P2051334	NR_004446	H2-K2	630499	-2.83263	histocompatibility 2, K region locus 2
A_51_P377452	NM_008677	Ncf4	17972	-2.83621	neutrophil cytosolic factor 4
A_55_P1966194	NM_019549	Plek	56193	-2.83683	pleckstrin
A_55_P1997696	NM_025806	Plbd1	66857	-2.83706	phospholipase B domain containing 1
A_51_P464822	NM_015787	Hist1h1e	50709	-2.8422	histone cluster 1, H1e
A_52_P40504		2900052L18Rik	76835	-2.84606	RIKEN cDNA 2900052L18 gene
A_51_P256665	NM_173006	Pon3	269823	-2.85324	paraoxonase 3
A_52_P56751	NM_008879	Lcp1	18826	-2.85855	lymphocyte cytosolic protein 1
A_55_P2163774	NM_007763	Crip1	12925	-2.86415	cysteine-rich protein 1 (intestinal)
A_51_P400752				-2.87691
A_51_P151126	NM_013706	Cd52	23833	-2.87705	CD52 antigen
A_51_P143190	NM_008535	Lyl1	17095	-2.87942	lymphoblastomic leukemia 1
A_55_P2082989	NM_145509	5430435G22Rik	226421	-2.88513	RIKEN cDNA 5430435G22 gene
A_55_P2005470	NM_029568	Mfap4	76293	-2.89143	microfibrillar-associated protein 4
A_51_P219789	NM_010392	H2-Q2	15013	-2.89224	histocompatibility 2, Q region locus 2
A_55_P1960311	NM_027109	Dnase1l1	69537	-2.90133	deoxyribonuclease 1-like 1
A_55_P2128443		Gm10673	100038559	-2.91104	predicted gene 10673
A_55_P2389818				-2.91897
A_51_P192800	NM_008175	Grn	14824	-2.92182	granulin
A_55_P1985623	NM_029600	Abcc3	76408	-2.92927	ATP-binding cassette, sub-family C (CFTR/MRP), member 3
A_55_P1981366	NM_008485	Lamc2	16782	-2.93848	laminin, gamma 2
A_55_P1956130				-2.95379
A_51_P259296	NM_008509	Lpl	16956	-2.95424	lipoprotein lipase
A_55_P1998943	NM_145211	Oas1a	246730	-2.96143	2'-5' oligoadenylate synthetase 1A
A_55_P2043182	NM_153175	Gimap6	231931	-2.97554	GTPase, IMAP family member 6
A_55_P1952882		Cyp4f18	72054	-2.98069	cytochrome P450, family 4, subfamily f, polypeptide 18
A_55_P1978424	NM_007536	Bcl2a1d	12047	-2.98201	B cell leukemia/lymphoma 2 related protein A1d
A_55_P2232057	NR_045719	AU022793	105976	-3.01435	expressed sequence AU022793
A_55_P2128591	NM_011177	Klk6	19144	-3.01523	kallikrein related-peptidase 6
A_55_P2102181				-3.01942
A_55_P2027653	NM_001037727	Arhgap25	232201	-3.0261	Rho GTPase activating protein 25
A_55_P2021981	NM_009985	Ctsw	13041	-3.02864	cathepsin W
A_51_P154842	NM_145153	Oas1f	243262	-3.04089	2'-5' oligoadenylate synthetase 1F
A_51_P390538	NM_010821	Mpeg1	17476	-3.04844	macrophage expressed gene 1
A_55_P1970105	NM_013589	Ltbp2	16997	-3.0584	latent transforming growth factor beta binding protein 2
A_55_P1980308	NM_019992	Stap1	56792	-3.06034	signal transducing adaptor family member 1
A_51_P425048	NM_010392	H2-Q2	15013	-3.07213	histocompatibility 2, Q region locus 2
A_55_P2125049	NM_001199967	Gm11127	100529082	-3.07267	predicted gene 11127
A_55_P2032081	NM_016974	Dbp	13170	-3.10339	D site albumin promoter binding protein
A_51_P497171	NM_008534	Ly9	17085	-3.10728	lymphocyte antigen 9
A_55_P2085905	NM_008486	Anpep	16790	-3.10856	alanyl (membrane) aminopeptidase
A_55_P2116059	NM_172393	Aim1	11630	-3.12321	absent in melanoma 1
A_55_P1960053	NM_001042489	Hvcn1	74096	-3.13317	hydrogen voltage-gated channel 1
A_52_P28806	NM_008021	Foxm1	14235	-3.13365	forkhead box M1
A_66_P135391	NM_008342	Igfbp2	16008	-3.1507	insulin-like growth factor binding protein 2
A_55_P1979341	NM_007806	Cyba	13057	-3.16057	cytochrome b-245, alpha polypeptide
A_55_P2156638	NM_001145972	Gpr114	382045	-3.16166	G protein-coupled receptor 114
A_55_P1978506	NM_023124	H2-Q8	15019	-3.16448	histocompatibility 2, Q region locus 8
A_55_P2096797	NM_001040696	Nlrp1b	637515	-3.17619	NLR family, pyrin domain containing 1B
A_52_P125550	NM_007485	Rhod	11854	-3.19972	ras homolog gene family, member D
A_51_P129012	NM_009735	B2m	12010	-3.25437	beta-2 microglobulin
A_55_P2085855		Fam83a	239463	-3.25663	family with sequence similarity 83, member A
A_55_P1961943		Cd68	12514	-3.2878	CD68 antigen
A_51_P359603	NM_013566	Itgb7	16421	-3.28847	integrin beta 7
A_55_P2149293	NM_145566	Agfg2	231801	-3.30006	ArfGAP with FG repeats 2
A_51_P351860	NM_009777	C1qb	12260	-3.30873	complement component 1, q subcomponent, beta polypeptide
A_55_P2056729	NM_008342	Igfbp2	16008	-3.31997	insulin-like growth factor binding protein 2
A_51_P237754	NM_010398	H2-T23	15040	-3.33386	histocompatibility 2, T region locus 23
A_55_P2276224		9330175E14Rik	320377	-3.3462	RIKEN cDNA 9330175E14 gene
A_55_P2108483				-3.34758
A_52_P180373	NM_010821	Mpeg1	17476	-3.3624	macrophage expressed gene 1
A_51_P501844	NM_175475	Cyp26b1	232174	-3.37843	cytochrome P450, family 26, subfamily b, polypeptide 1
A_55_P2172852	NM_025760	Ptplad2	66775	-3.38026	protein tyrosine phosphatase-like A domain containing 2
A_51_P514319	NM_172892	Slc13a4	243755	-3.38708	solute carrier family 13 (sodium/sulfate symporters), member 4
A_55_P2083411	NM_024444	Cyp4f18	72054	-3.39215	cytochrome P450, family 4, subfamily f, polypeptide 18
A_55_P1980548				-3.4261
A_51_P284608	NM_001042605	Cd74	16149	-3.44339	CD74 antigen (invariant polypeptide of major histocompatibility complex, class II antigen-associated)
A_55_P1972872	NM_001005858	I830012O16Rik	667370	-3.45151	RIKEN cDNA I830012O16 gene
A_55_P2155504	NM_010693	Lck	16818	-3.4602	lymphocyte protein tyrosine kinase
A_55_P2114953	NM_011909	Usp18	24110	-3.46367	ubiquitin specific peptidase 18
A_55_P2002757	NM_008528	Blnk	17060	-3.47601	B cell linker
A_51_P369803	NM_013585	Psmb9	16912	-3.51064	proteasome (prosome, macropain) subunit, beta type 9 (large multifunctional peptidase 2)
A_51_P359570	NM_010501	Ifit3	15959	-3.53104	interferon-induced protein with tetratricopeptide repeats 3
A_55_P2087622	NM_010215	Il4i1	14204	-3.57232	interleukin 4 induced 1
A_51_P387123	NM_011854	Oasl2	23962	-3.58006	2'-5' oligoadenylate synthetase-like 2
A_55_P2038452				-3.58595
A_55_P2049647	NM_001001892	H2-K1	14972	-3.60921	histocompatibility 2, K1, K region
A_55_P2045916				-3.61204
A_55_P2087118	NM_020498	Ly6i	57248	-3.61293	lymphocyte antigen 6 complex, locus I
A_55_P1962937	NM_001272078	Trem2	83433	-3.6708	triggering receptor expressed on myeloid cells 2
A_55_P2472435	NM_018734	Gbp3	55932	-3.67376	guanylate binding protein 3
A_51_P447976	NM_001142952	Fam46c	74645	-3.67551	family with sequence similarity 46, member C
A_55_P2372228		A430104N18Rik	78591	-3.67981	RIKEN cDNA A430104N18 gene
A_51_P262171	NM_008326	Irgm1	15944	-3.68921	immunity-related GTPase family M member 1
A_55_P2006118	NM_001159487	Rbp4	19662	-3.69194	retinol binding protein 4, plasma
A_55_P2104904				-3.73134
A_51_P384629	NM_009983	Ctsd	13033	-3.74139	cathepsin D
A_51_P266248		Ighv14-2	668421	-3.74698	immunoglobulin heavy variable 14-2
A_51_P230734	NM_080854	Slc34a3	142681	-3.76455	solute carrier family 34 (sodium phosphate), member 3
A_55_P2081164	NM_001169153	Cd300lf	246746	-3.85036	CD300 antigen like family member F
A_55_P2086433	NM_145209	Oasl1	231655	-3.882	2'-5' oligoadenylate synthetase-like 1
A_55_P1978465	NR_051981	H2-Q5	15016	-3.90187	histocompatibility 2, Q region locus 5
A_51_P359636	NM_011150	Lgals3bp	19039	-3.97325	lectin, galactoside-binding, soluble, 3 binding protein
A_66_P112305	NM_053214	Myo1f	17916	-3.97894	myosin IF
A_55_P2074085	NM_001077410	Gimap8	243374	-3.97928	GTPase, IMAP family member 8
A_55_P1955015	NM_178440	Myo1g	246177	-3.99062	myosin IG
A_55_P1998416	NM_001271676	Ifi47	15953	-4.02737	interferon gamma inducible protein 47
A_51_P362066	NM_007695	Chi3l1	12654	-4.05473	chitinase 3-like 1
A_55_P1984886	NM_011827	Hcst	23900	-4.05619	hematopoietic cell signal transducer
A_55_P1981494		H2-Bl	14963	-4.09439	histocompatibility 2, blastocyst
A_55_P2085142	NM_001204233	Spp1	20750	-4.19661	secreted phosphoprotein 1
A_51_P198434	NM_001001892	H2-K1	14972	-4.22623	histocompatibility 2, K1, K region
A_51_P196726	NM_010582	Itih2	16425	-4.31618	inter-alpha trypsin inhibitor, heavy chain 2
A_55_P2146560	NM_207105	H2-Ab1	14961	-4.57656	histocompatibility 2, class II antigen A, beta 1
A_51_P146560	NM_018857	Msln	56047	-4.64968	mesothelin
A_55_P1962747	NM_207105	H2-Ab1	14961	-4.70144	histocompatibility 2, class II antigen A, beta 1
A_55_P2133195	NM_001033767	Gm4951	240327	-4.70975	predicted gene 4951
A_55_P2156731	NM_010382	H2-Eb1	14969	-4.79502	histocompatibility 2, class II antigen E beta
A_51_P167292	NM_009892	Chi3l3	12655	-4.82815	chitinase 3-like 3
A_65_P13209	NM_009983	Ctsd	13033	-4.89832	cathepsin D
A_55_P2031631	NM_010512	Igf1	16000	-4.90134	insulin-like growth factor 1
A_66_P125389	NM_001101475	F830016B08Rik	240328	-4.92447	RIKEN cDNA F830016B08 gene
A_55_P2181738	NM_013590	Lyz1	17110	-5.05742	lysozyme 1
A_51_P316042	NM_175362	Card11	108723	-5.08398	caspase recruitment domain family, member 11
A_55_P2037608	NM_001102405	Acp5	11433	-5.09045	acid phosphatase 5, tartrate resistant
A_55_P2062246	NM_001145164	Tgtp2	100039796	-5.21505	T cell specific GTPase 2
A_52_P90363	NM_029803	Ifi27l2a	76933	-5.2495	interferon, alpha-inducible protein 27 like 2A
A_55_P2070869	NM_008491	Lcn2	16819	-5.45427	lipocalin 2
A_55_P2171116	NM_001145953	Lgals3	16854	-5.56706	lectin, galactose binding, soluble 3
A_51_P112355	NM_018738	Igtp	16145	-5.73484	interferon gamma induced GTPase
A_55_P1997766	NM_001102405	Acp5	11433	-5.81748	acid phosphatase 5, tartrate resistant
A_52_P343306	NM_010378	H2-Aa	14960	-7.04576	histocompatibility 2, class II antigen A, alpha
A_52_P638459	NM_013653	Ccl5	20304	-10.1337	chemokine (C-C motif) ligand 5
